# Supplementary material for: Low expression and Hypermethylation of ATP2B1 in Intrahepatic Cholangiocarcinoma Correlated With Cold Tumor Microenvironment
Source: Front Oncol. 2022 Jul 7;12:927298. doi: 10.3389/fonc.2022.927298 (PMC9302110; doi:10.3389/fonc.2022.927298)
Supplement: Supplementary file 2 [file Table_1.xlsx]

## Sheet: DEG1+4_p
Supplemental Table 1. DEGs between hot tumor and cold tumors
symbol	logFC	AveExpr	t	P.Value	adj.P.Val	B
PAEP	-6.54679	6.64991	-3.25553	0.00698932	0.0755146	-2.39496
CDH16	-6.49796	6.38237	-2.96538	0.0119437	0.0978167	-2.90327
AC009014.3	-5.16462	6.23915	-4.21285	0.00123664	0.0396744	-0.736934
ASGR2	-4.70572	11.2927	-2.33747	0.0378021	0.173322	-3.97725
GSTM1	-4.57183	6.46933	-2.70481	0.0193203	0.124344	-3.35554
KCNJ13	-4.3446	4.20437	-2.37071	0.0355946	0.167985	-3.92208
KRT83	-4.27246	4.27646	-3.00039	0.0111954	0.0948296	-2.84211
SMIM24	-4.2641	10.0632	-3.563	0.00397505	0.060147	-1.85625
GJB5	-3.98983	6.29667	-2.34419	0.0373455	0.172294	-3.96611
NRAP	-3.90576	7.01443	-2.38736	0.0345359	0.165149	-3.89436
GUCA2A	-3.81583	5.41707	-2.87593	0.0140905	0.106624	-3.05922
GUCA2B	-3.81041	5.43765	-2.72504	0.0186137	0.121736	-3.32067
CALCA	-3.76246	4.95239	-2.23989	0.0450665	0.189994	-4.1376
IL22RA1	-3.7515	8.33411	-2.39673	0.0339534	0.164202	-3.87872
FAM131C	-3.7105	5.9609	-4.05235	0.00164345	0.0435321	-1.00975
MYOM3	-3.7021	6.70749	-2.32831	0.038433	0.175203	-3.9924
TMEM27	-3.54314	9.93703	-2.91327	0.0131511	0.102616	-2.99418
ADGRA1	-3.53017	3.45573	-2.44743	0.0309632	0.156108	-3.79382
FXYD2	-3.48176	11.9165	-3.08096	0.00964653	0.0880787	-2.7011
CRYM	-3.44997	8.15294	-2.81897	0.0156531	0.112149	-3.15817
CDH6	-3.34768	11.39	-3.31246	0.00629351	0.0718465	-2.29507
SLC15A1	-3.3114	9.16389	-2.49966	0.0281495	0.149745	-3.70579
RGS4	-3.26658	9.76751	-2.38887	0.0344412	0.164921	-3.89183
C2orf82	-3.26261	9.10466	-2.75017	0.0177714	0.119223	-3.2773
SSTR5	-3.26018	4.5299	-2.60707	0.0231238	0.135849	-3.52324
SLC5A9	-3.24972	9.46897	-2.7482	0.0178361	0.119339	-3.2807
PDZK1	-3.2399	10.2677	-2.25297	0.0440201	0.187722	-4.11624
C6orf141	-3.17353	8.73386	-2.18245	0.0499444	0.201382	-4.23078
FUT6	-3.10572	10.4148	-3.33688	0.00601697	0.0701521	-2.25223
GCNT3	-3.04976	9.75743	-2.67621	0.0203648	0.127878	-3.40476
NEB	-2.97472	9.60199	-2.47588	0.0293984	0.152534	-3.74594
SLC27A2	-2.97343	9.44882	-2.42515	0.0322442	0.15977	-3.83119
LYPD6B	-2.95799	10.0176	-2.37884	0.0350739	0.166512	-3.90855
WBSCR28	-2.85568	4.37955	-2.70737	0.0192296	0.124016	-3.35114
GRID1	-2.82276	9.25865	-3.61048	0.00364525	0.0577095	-1.77337
PCDH24	-2.81831	10.5892	-2.98344	0.0115516	0.0965031	-2.87172
TMEM86B	-2.81626	9.33446	-3.262	0.00690641	0.0750697	-2.3836
TSPO2	-2.76507	4.77461	-3.1713	0.00816417	0.0817954	-2.54274
MLXIPL	-2.75873	9.79777	-2.24036	0.0450286	0.189994	-4.13684
TPSG1	-2.72612	5.1236	-2.65503	0.0211734	0.130694	-3.44111
TPPP3	-2.61656	10.7958	-2.21518	0.0471067	0.195235	-4.1778
ANKS4B	-2.58032	7.51499	-2.50495	0.027879	0.148942	-3.69686
RTN4RL1	-2.42325	8.96411	-3.14372	0.00859062	0.0836024	-2.59111
PAX8	-2.41521	8.78024	-2.33838	0.0377398	0.173243	-3.97573
C2CD4C	-2.38097	7.21946	-2.59134	0.0238006	0.137451	-3.55009
HSD11B2	-2.28661	9.69803	-3.88163	0.0022308	0.0483082	-1.30284
KCNJ4	-2.2395	3.0473	-2.46455	0.0300121	0.154336	-3.76502
B4GALNT4	-2.23098	9.89553	-2.56381	0.0250325	0.140746	-3.59699
CCDC33	-2.2011	3.40437	-2.58436	0.0241073	0.138387	-3.56199
TMEM54	-2.18877	11.3614	-2.84583	0.0148959	0.109664	-3.11154
MPV17L	-2.17313	9.6512	-2.21365	0.0472357	0.195355	-4.18028
CACNA1H	-2.13468	11.5766	-2.80945	0.0159306	0.11315	-3.17468
OLIG1	-2.13265	2.47053	-2.20811	0.0477068	0.196701	-4.18928
FOXO6	-2.12821	7.02228	-3.10675	0.00919774	0.0861574	-2.65592
QPRT	-2.12418	10.6908	-3.04704	0.0102705	0.0907899	-2.7605
CKB	-2.10471	11.4691	-3.33622	0.00602423	0.0701521	-2.25338
VPS37D	-2.09434	7.05624	-2.38273	0.0348271	0.165921	-3.90207
RSPH14	-2.07928	6.62957	-2.74669	0.0178858	0.119502	-3.28331
CLDN3	-2.0755	11.6238	-2.19862	0.0485227	0.198715	-4.20464
GPR37L1	-2.0681	5.00841	-2.5967	0.023568	0.136787	-3.54095
OR2H2	-2.06398	3.11272	-2.55716	0.0253396	0.141671	-3.60831
ESPNL	-2.03918	6.93935	-2.30372	0.0401778	0.17953	-4.03298
SPON2	-2.03311	12.5267	-2.67739	0.0203205	0.127835	-3.40272
KRT85	-2.00393	1.70047	-4.08823	0.00154182	0.0425592	-0.948515
HPCA	-1.98472	4.2373	-3.04386	0.010331	0.0911295	-2.76606
KCNF1	-1.97957	7.50319	-2.60529	0.0231993	0.136154	-3.52627
RNF150	-1.97305	8.35483	-3.07928	0.0096765	0.0882261	-2.70404
F10	-1.96914	9.84631	-2.1899	0.049285	0.200022	-4.21875
HIST1H2BD	-1.91285	10.3799	-2.37579	0.0352682	0.16707	-3.91363
SLC22A18AS	-1.90874	7.01043	-2.91658	0.0130711	0.102393	-2.98842
TUBB2A	-1.86958	9.56544	-2.84475	0.0149256	0.109756	-3.11342
LRRN2	-1.85823	8.90511	-3.14106	0.0086329	0.0836905	-2.59577
SDCBP2	-1.8567	11.2326	-2.34774	0.0371064	0.171786	-3.96023
GGT1	-1.8551	12.3304	-2.57972	0.0243133	0.138987	-3.5699
TMEM37	-1.81533	11.2708	-3.05081	0.0101992	0.0904516	-2.75389
GCNT4	-1.8142	9.24853	-2.60714	0.0231208	0.135849	-3.52312
BAIAP2L2	-1.796	11.0135	-2.37098	0.0355773	0.167963	-3.92164
PDGFD	-1.79252	11.5015	-2.50489	0.027882	0.148942	-3.69695
HIST1H2AE	-1.78245	6.51761	-2.31168	0.0396049	0.178301	-4.01986
SLC6A8	-1.76533	10.9311	-2.30004	0.0404455	0.180327	-4.03905
UNC5CL	-1.76523	11.5348	-2.77168	0.0170805	0.117316	-3.24011
RNF148	-1.75496	2.80982	-2.76378	0.0173309	0.118121	-3.25377
NRTN	-1.75165	6.78413	-2.38012	0.0349921	0.166271	-3.90641
CTB-55O6.8	-1.72622	9.01941	-2.64913	0.0214045	0.131208	-3.45124
MPP6	-1.71096	10.3672	-2.61363	0.0228468	0.135331	-3.51202
AMACR	-1.71035	8.93388	-2.35997	0.0362939	0.16984	-3.93993
LCE1C	-1.66042	1.26144	-3.97126	0.00189943	0.044865	-1.14861
DUX4	-1.64246	0.505374	-2.63616	0.0219209	0.132424	-3.47347
TLDC2	-1.63098	8.80849	-2.23573	0.0454039	0.190653	-4.14438
RAB26	-1.62688	7.00044	-2.66715	0.020707	0.129122	-3.42032
KCNK7	-1.62462	4.56336	-2.71608	0.0189234	0.122922	-3.33612
SESN2	-1.62252	10.2208	-3.23588	0.00724717	0.0767487	-2.42944
PLLP	-1.61532	11.5496	-2.50784	0.027732	0.148389	-3.69196
SLC37A4	-1.5869	12.1406	-2.86464	0.0143874	0.107834	-3.07885
HYI	-1.58167	9.7962	-3.64348	0.00343261	0.0564522	-1.71583
KCNJ11	-1.56445	8.28837	-2.41057	0.0331104	0.162298	-3.85559
ADAP1	-1.56273	9.94633	-2.46792	0.0298283	0.153765	-3.75935
VSIG10L	-1.55622	8.77826	-2.36234	0.0361381	0.169469	-3.93599
GINS3	-1.55429	8.6936	-3.44074	0.00497182	0.0653772	-2.07014
GPRC5C	-1.54839	11.8125	-2.76519	0.0172859	0.11805	-3.25133
PLD1	-1.54784	11.3041	-2.64647	0.0215092	0.131555	-3.45579
RHOC	-1.52029	13.7252	-3.33745	0.00601066	0.0701219	-2.25123
GNAZ	-1.51263	8.30352	-2.56781	0.0248498	0.140145	-3.59018
A3GALT2	-1.49301	1.14494	-3.53335	0.00419629	0.0611531	-1.90806
CHCHD10	-1.48547	11.2284	-2.74265	0.0180195	0.11998	-3.29029
SOX12	-1.47925	10.4263	-3.6222	0.00356824	0.0570292	-1.75293
SPNS2	-1.4664	11.9647	-2.68298	0.0201126	0.127112	-3.39311
SEPHS2	-1.46119	13.0375	-3.26108	0.00691821	0.0750697	-2.38522
LGALS3BP	-1.45224	15.2485	-2.88001	0.0139846	0.106221	-3.05211
CDC42EP1	-1.4425	13.617	-2.41179	0.0330374	0.162158	-3.85356
SLC25A10	-1.44047	9.89127	-2.7561	0.0175782	0.11872	-3.26705
STAP2	-1.43728	11.2975	-2.45542	0.0305157	0.155082	-3.78038
HBA1	-1.43215	0.838992	-2.2367	0.0453246	0.190445	-4.14279
FAM188B	-1.43105	7.57965	-2.4981	0.0282299	0.149927	-3.70843
KRT25	-1.42777	0.772646	-2.67655	0.020352	0.127878	-3.40417
TMEM51	-1.40218	10.6795	-2.56534	0.0249627	0.140478	-3.5944
SLC29A2	-1.40047	10.0889	-2.81851	0.0156667	0.112149	-3.15898
TPRN	-1.38869	10.8808	-2.47351	0.0295256	0.152863	-3.74993
ETFB	-1.3883	12.4475	-3.08288	0.00961234	0.0879786	-2.69774
IFITM3	-1.38751	15.0347	-3.58526	0.00381677	0.0590903	-1.81738
NOXA1	-1.38369	10.3331	-3.06231	0.00998466	0.089628	-2.73376
AGPAT2	-1.36811	12.3738	-2.6495	0.0213898	0.131202	-3.4506
UNC13D	-1.34783	13.1958	-2.59842	0.0234935	0.136737	-3.538
IL17F	-1.34009	0.670327	-2.88821	0.0137743	0.105208	-3.03783
SLC22A18	-1.33976	11.0329	-3.72207	0.00297593	0.0538547	-1.57909
ELMO3	-1.33176	11.5215	-2.4484	0.0309086	0.156006	-3.79219
ECI1	-1.32048	11.6658	-2.89529	0.0135955	0.10455	-3.02551
RASSF7	-1.30014	12.297	-3.76467	0.00275488	0.0525096	-1.50514
PPP1R16A	-1.28032	10.9895	-2.9671	0.0119058	0.0977041	-2.90027
ATP5D	-1.26937	12.1561	-2.84323	0.0149675	0.10993	-3.11605
DBNDD1	-1.26283	10.7813	-2.39465	0.0340821	0.164274	-3.8822
ISOC2	-1.25826	11.6522	-2.73	0.0184445	0.121199	-3.31212
DNM1	-1.23568	10.73	-2.44998	0.0308194	0.155731	-3.78952
BPHL	-1.23551	9.65209	-2.52337	0.0269557	0.14581	-3.66566
CHADL	-1.23128	7.29664	-2.30748	0.0399062	0.178861	-4.02679
FN3K	-1.23053	10.3094	-2.29353	0.0409223	0.18136	-4.04975
PPP1R37	-1.23047	11.7276	-3.40984	0.00526187	0.0664008	-2.12429
TUBA4B	-1.2298	3.38092	-2.28332	0.0416824	0.182256	-4.06654
H2AFY2	-1.20191	10.5028	-2.47882	0.0292412	0.152338	-3.74098
SLC9A3R1	-1.19361	13.3458	-2.7552	0.0176075	0.11872	-3.26861
FAM195A	-1.18665	10.9697	-2.35206	0.0368171	0.170969	-3.95306
C10orf11	-1.18156	9.09165	-2.50684	0.0277829	0.148605	-3.69366
MYOD1	-1.18137	0.47461	-3.7107	0.00303791	0.0540984	-1.59884
PRAMEF2	-1.18137	0.47461	-2.34206	0.0374896	0.172716	-3.96964
MPST	-1.17165	12.1364	-2.68078	0.0201941	0.127459	-3.39689
PLEKHJ1	-1.1703	11.6968	-3.09949	0.00932183	0.0868104	-2.66863
ARVCF	-1.16467	10.0448	-2.67891	0.0202637	0.12773	-3.40011
SULT1A1	-1.15608	10.3656	-2.74641	0.0178949	0.119502	-3.28379
ATP5C1	-1.14958	13.4539	-2.57731	0.0244209	0.139311	-3.57401
SLC24A5	-1.14415	0.750376	-2.50322	0.0279671	0.149188	-3.69978
NDUFS4	-1.14272	10.6276	-3.39395	0.00541765	0.0671249	-2.15214
COMTD1	-1.13932	9.74247	-2.39538	0.034037	0.164274	-3.88098
FJX1	-1.13166	9.67917	-2.74063	0.0180867	0.120218	-3.29377
ABHD11	-1.13154	11.005	-3.65529	0.00335963	0.0560114	-1.69526
PDE9A	-1.11091	10.255	-2.49531	0.0283742	0.150055	-3.71315
NDUFA13	-1.10641	10.9007	-2.69046	0.0198376	0.125873	-3.38025
SIGIRR	-1.10128	11.4476	-2.38972	0.0343882	0.164897	-3.89042
SIL1	-1.09818	12.1854	-3.58662	0.00380733	0.0590903	-1.81501
PERM1	-1.0916	6.78007	-2.52969	0.0266462	0.145121	-3.65496
DUSP8	-1.08903	9.29248	-2.72677	0.0185545	0.121461	-3.31769
BCL2L1	-1.08673	13.8031	-2.25209	0.0440899	0.187853	-4.11768
SPATA20	-1.08412	12.6643	-2.38507	0.0346795	0.165418	-3.89817
CTAG2	-1.08048	0.332456	-2.26619	0.0429872	0.185288	-4.09463
IRF7	-1.07744	10.8589	-2.3185	0.0391203	0.176951	-4.00861
NDUFS5	-1.0667	12.3183	-2.42633	0.0321754	0.159553	-3.82922
DDRGK1	-1.0623	11.9028	-3.69323	0.00313582	0.0547544	-1.62923
TMEM205	-1.0552	12.3298	-2.39564	0.0340208	0.164274	-3.88054
TMEM233	-1.05488	5.55948	-2.49796	0.0282371	0.149927	-3.70867
UQCRQ	-1.053	12.3961	-2.6337	0.02202	0.132805	-3.47767
CYBA	-1.05287	13.5451	-2.3926	0.0342089	0.164526	-3.88561
MPND	-1.03732	10.4622	-3.4274	0.00509498	0.0657553	-2.09351
DDIT3	-1.03611	10.4357	-3.38913	0.00546582	0.0672475	-2.16059
PYCARD	-1.03342	10.9093	-2.42822	0.0320651	0.159188	-3.82606
LAMTOR5	-1.02941	11.732	-3.88523	0.00221642	0.0483022	-1.29663
NFKBIL1	-1.0234	10.7554	-3.34955	0.00587835	0.069869	-2.23001
RNF5	-1.01696	11.8	-2.97281	0.0117809	0.0971477	-2.8903
NDUFB7	-1.01479	11.9113	-2.69329	0.0197345	0.125551	-3.37537
IL32	-1.01081	13.4444	-2.75867	0.0174951	0.118676	-3.26261
DCTPP1	-1.00589	10.9623	-3.96148	0.00193298	0.04518	-1.16541
SH3BP2	1.00064	10.9102	2.64213	0.0216817	0.13202	-3.46324
ZNF25	1.00085	8.98074	4.39955	0.000891712	0.0358106	-0.423378
ACBD3	1.00128	11.1565	2.36371	0.036049	0.169212	-3.93372
MAGEE1	1.00226	7.6482	4.09324	0.00152816	0.0425592	-0.939977
BCAP29	1.00262	10.5014	2.38009	0.0349943	0.166271	-3.90647
RFXAP	1.00328	7.07053	3.79844	0.00259172	0.0515009	-1.44662
MARCKS	1.00349	12.5227	2.37361	0.0354078	0.167593	-3.91725
PTPN12	1.00444	11.6585	2.73201	0.0183763	0.121134	-3.30865
TMEM39A	1.00612	10.1303	3.86489	0.00229904	0.0487713	-1.33173
KDR	1.00649	9.50198	2.91458	0.0131195	0.102494	-2.99191
ATP6V1A	1.00689	11.3386	2.59678	0.0235642	0.136787	-3.5408
ZNF571	1.00697	6.88964	2.86173	0.0144648	0.108	-3.0839
EXOC8	1.00723	9.42329	2.63782	0.021854	0.13227	-3.47062
CBFB	1.00748	11.078	3.98001	0.00186993	0.0448578	-1.13359
PDGFRL	1.00821	6.22498	2.18394	0.049812	0.201088	-4.22838
YPEL1	1.00851	6.78457	2.88901	0.013754	0.105183	-3.03644
LEMD3	1.00884	9.67513	6.10416	5.59206e-05	0.0144702	2.20399
C2CD5	1.00996	10.4497	6.51182	3.06138e-05	0.0134671	2.76398
PLEKHO2	1.00996	10.6038	2.61055	0.0229764	0.135552	-3.51729
ZSCAN26	1.01021	8.7994	4.90953	0.000373377	0.0255443	0.40938
VHL	1.0105	10.1228	3.02361	0.0107251	0.0924478	-2.8015
ZNF445	1.01052	9.25253	4.65884	0.000570337	0.0301386	0.00460766
PJA2	1.01106	11.7904	2.75906	0.0174827	0.118676	-3.26194
ARHGEF2	1.01116	11.3305	2.56818	0.0248331	0.140145	-3.58956
PTPDC1	1.01155	7.83753	2.47741	0.0293164	0.152363	-3.74336
CCDC15	1.01165	6.41954	3.22095	0.00744937	0.0778081	-2.45562
NOP9	1.01205	10.4504	3.42485	0.00511892	0.0657553	-2.09799
KIAA1370	1.01279	10.0135	2.80776	0.0159804	0.113378	-3.17762
REPS1	1.01283	9.82314	2.73837	0.0181621	0.120385	-3.29767
ATG5	1.01374	9.96698	4.31127	0.00104026	0.0374337	-0.571094
ZNF786	1.01396	8.03479	4.21117	0.0012403	0.0396744	-0.739766
DNAJB14	1.01405	10.0592	3.95363	0.00196034	0.0453613	-1.17888
MFSD14C	1.01414	6.14117	2.85154	0.0147396	0.10902	-3.10162
USP48	1.01438	10.5288	3.75474	0.00280488	0.0526016	-1.52237
HSPA13	1.01527	9.95773	2.43882	0.0314521	0.157258	-3.80827
CEP104	1.01531	9.81394	4.25955	0.00113905	0.0386189	-0.658092
GPRASP2	1.01574	8.49323	2.44868	0.0308925	0.155986	-3.79171
ZC3H11B	1.01581	0.953255	2.41262	0.0329873	0.162069	-3.85217
DCAF17	1.01583	9.11763	4.43196	0.000842856	0.0350233	-0.369376
DIEXF	1.01612	10.2342	2.87363	0.0141503	0.106844	-3.06321
FANCL	1.0162	9.18099	3.99856	0.00180893	0.0445024	-1.10178
ZMYND8	1.01654	10.7864	2.69356	0.0197247	0.12553	-3.37491
LILRA1	1.01698	4.9918	2.69856	0.0195439	0.124828	-3.3663
ZDHHC17	1.01731	9.9001	6.19733	4.86297e-05	0.0143316	2.33432
RBM43	1.01731	9.05456	3.97857	0.00187475	0.0448578	-1.13607
MPRIP	1.01765	12.6056	2.78714	0.0166003	0.115454	-3.21335
ZNF550	1.01776	8.54958	2.71812	0.0188525	0.122711	-3.33261
ATF7IP	1.01801	11.6057	2.90289	0.0134058	0.103632	-3.01227
KLHL24	1.01808	11.0216	2.54556	0.0258832	0.14332	-3.62801
IQSEC1	1.01846	11.0222	2.58719	0.0239825	0.137955	-3.55717
PAXBP1	1.01849	10.2434	2.21606	0.0470324	0.195096	-4.17637
LILRB3	1.01901	6.33008	2.24397	0.0447374	0.189534	-4.13094
GALNT2	1.0191	11.5722	2.2658	0.0430172	0.185288	-4.09526
NEIL2	1.02016	9.66256	2.2997	0.0404699	0.180327	-4.0396
PIAS1	1.02057	10.3526	3.56204	0.00398204	0.0601566	-1.85793
FOXO1	1.02118	10.0218	2.62005	0.0225792	0.134534	-3.50104
PRKAR2A	1.02182	10.1403	3.06521	0.00993147	0.0894877	-2.72869
PGBD2	1.02225	7.97854	3.44575	0.00492639	0.0653086	-2.06138
PHF2	1.02263	10.5214	3.57679	0.0038762	0.0592475	-1.83216
ANGEL2	1.02264	10.1778	3.22309	0.00742009	0.0776717	-2.45188
ZDHHC21	1.02326	9.55654	3.4114	0.00524683	0.0663148	-2.12156
CUL1	1.02328	10.9997	4.12415	0.00144659	0.0419681	-0.887354
DNAJA1	1.02359	12.3969	2.7931	0.0164188	0.114997	-3.20303
C15orf62	1.0241	6.37163	2.81048	0.0159006	0.113063	-3.17291
TAF1B	1.02415	8.31839	3.4651	0.00475466	0.0643222	-2.02748
KIAA1109	1.02432	10.7706	3.66763	0.00328511	0.0553957	-1.67378
SLC7A7	1.02434	10.6651	3.76261	0.0027652	0.0525096	-1.50872
NUBPL	1.0244	8.59234	4.00724	0.0017811	0.0444665	-1.08691
CMTR2	1.02464	10.1085	3.54326	0.00412097	0.0607748	-1.89074
OTUD6B	1.02556	8.59882	2.8561	0.014616	0.108718	-3.09369
CLCN6	1.02568	9.26754	4.539	0.00070044	0.0331951	-0.192069
ZCCHC7	1.02614	9.70957	4.04894	0.00165346	0.0435321	-1.01557
C2orf44	1.02651	8.3893	2.86415	0.0144003	0.107834	-3.07969
RALGAPA1	1.02698	8.8076	2.59774	0.023523	0.136737	-3.53917
CRBN	1.02754	9.94162	5.95456	7.01579e-05	0.0149376	1.9918
TMEM170B	1.02781	7.41828	2.59917	0.0234612	0.136685	-3.53672
PPP4R2	1.02886	10.5071	4.66696	0.000562487	0.0301386	0.0178658
LIN9	1.02923	7.89494	2.56548	0.0249563	0.140478	-3.59416
ZCCHC11	1.02943	10.348	2.32977	0.0383317	0.174949	-3.98998
C3orf58	1.03068	9.46152	3.59744	0.00373293	0.0586132	-1.79612
AZI2	1.03096	8.72135	2.62864	0.0222259	0.133488	-3.48635
LDLRAD2	1.03159	6.21466	2.50389	0.0279327	0.14913	-3.69864
PWWP2A	1.03223	9.33801	5.80713	8.79969e-05	0.0157121	1.77916
TVP23C	1.03263	6.21185	2.96334	0.0119888	0.0979767	-2.90684
SMARCAD1	1.03277	9.9264	4.06822	0.00159766	0.0431963	-0.982638
WASF2	1.03403	11.9142	3.10809	0.0091749	0.0861192	-2.65356
ELMO2	1.03449	10.1874	3.12617	0.00887364	0.084835	-2.62188
ITSN2	1.03534	10.8634	3.34228	0.00595748	0.0701167	-2.24276
BCLAF1	1.03543	11.6618	4.77497	0.000468213	0.0286168	0.193258
ZBTB39	1.03592	8.01592	3.05021	0.0102104	0.0905096	-2.75494
RABGAP1	1.03593	10.595	5.45222	0.000153734	0.0181548	1.25286
KLHL18	1.03596	8.95218	3.19558	0.00780637	0.0797115	-2.50014
ADGRF5	1.03605	9.54583	2.52691	0.0267818	0.1455	-3.65966
PHF10	1.0361	10.7406	2.57632	0.0244653	0.139365	-3.57569
C9orf153	1.03631	1.46745	2.832	0.0152813	0.110997	-3.13557
TDP1	1.03643	9.18038	3.24584	0.00711527	0.0761878	-2.41196
AKAP11	1.03653	10.7883	3.74719	0.00284349	0.0527671	-1.53547
KRCC1	1.03654	10.5278	4.61177	0.000618139	0.0314087	-0.0724072
PPTC7	1.03802	10.034	4.21051	0.00124175	0.0396744	-0.74089
SLC36A1	1.03808	9.00974	2.44802	0.0309301	0.156043	-3.79283
CENPL	1.03869	7.66434	3.11885	0.00899436	0.0853313	-2.6347
ZNF440	1.03901	8.00196	2.25409	0.0439318	0.187429	-4.11441
GID4	1.03947	8.34402	3.70747	0.00305579	0.0541777	-1.60447
GOLGA4	1.03949	11.2056	3.05273	0.0101632	0.0902993	-2.75054
POM121	1.04002	10.2254	2.38798	0.0344969	0.165082	-3.89332
ZKSCAN1	1.04163	11.9348	2.47996	0.0291804	0.152145	-3.73906
ZNF318	1.04173	9.86405	3.44386	0.00494349	0.0653086	-2.06469
ZNF789	1.04177	8.70735	2.77066	0.0171127	0.117408	-3.24188
TSEN15	1.04188	10.0489	2.2164	0.0470036	0.195061	-4.17581
CCDC77	1.04241	8.17681	2.77648	0.0169299	0.116429	-3.2318
SYNCRIP	1.04246	12.2348	3.60737	0.00366597	0.0579476	-1.7788
DNAJC18	1.04254	7.87678	2.29606	0.0407368	0.18086	-4.0456
FAM114A1	1.04263	11.0107	2.2516	0.0441287	0.187934	-4.11848
HIPK2	1.04364	10.704	2.86473	0.0143849	0.107834	-3.07869
CALCOCO1	1.04365	11.3561	5.62984	0.000116024	0.0170966	1.51878
SETD5	1.04425	11.3195	5.42071	0.00016168	0.0184709	1.20515
ROCK1	1.0447	11.0719	3.22044	0.00745641	0.0778392	-2.45652
DENND3	1.04486	10.2256	2.27622	0.0422186	0.183388	-4.07819
ABHD18	1.04506	8.50211	3.51439	0.00434437	0.0621051	-1.94122
KAT6A	1.04533	10.5417	3.88643	0.00221165	0.0482532	-1.29457
CTDSPL2	1.04559	10.0021	3.48393	0.00459347	0.0631299	-1.99452
RPIA	1.04582	9.27497	2.93523	0.0126281	0.100633	-2.95589
TRIM37	1.04599	9.48239	2.91868	0.0130204	0.102221	-2.98476
KIAA0391	1.04621	7.30778	3.2613	0.00691536	0.0750697	-2.38483
RAB5A	1.04661	10.6742	2.9139	0.0131359	0.102578	-2.99309
GNRH1	1.04667	6.57729	2.34394	0.037362	0.172294	-3.96652
RAD54L2	1.04707	9.55318	6.3598	3.82247e-05	0.0135116	2.55826
MTCP1	1.04745	5.89229	3.59452	0.00375287	0.0587816	-1.80122
IER5	1.04758	10.4974	2.60304	0.0232954	0.136289	-3.53012
NOC3L	1.04768	9.39259	3.55152	0.00405926	0.0604977	-1.87631
FAR1	1.04768	10.5994	2.49793	0.0282385	0.149927	-3.70871
ACVR2A	1.04787	8.96073	2.33062	0.038273	0.174894	-3.98858
AMMECR1	1.04811	9.04424	4.06008	0.00162098	0.043382	-0.996542
ASTE1	1.04863	8.32201	3.76084	0.00277405	0.0525096	-1.51178
PEX11A	1.04888	8.2948	2.75502	0.0176132	0.11872	-3.26891
BCAR3	1.04918	10.0967	2.52401	0.0269245	0.145755	-3.66459
MED14	1.04989	10.8904	2.98165	0.01159	0.0966443	-2.87486
IL7	1.0503	7.25265	2.97181	0.0118025	0.0972427	-2.89204
FOXJ2	1.05033	10.0759	3.43893	0.00498833	0.0653772	-2.07331
MTO1	1.05084	9.60905	3.14509	0.00856896	0.0836024	-2.58871
STAT5B	1.05183	11.3	4.77388	0.000469079	0.0286168	0.191493
SNRK	1.05385	10.3917	4.77887	0.000465134	0.0286168	0.199562
KCTD6	1.05414	7.60876	3.46095	0.00479099	0.0645539	-2.03475
REV1	1.05455	10.0231	4.09375	0.00152676	0.0425592	-0.939095
CIPC	1.05459	9.62827	4.71454	0.000518723	0.0294856	0.0953312
GINS4	1.05579	7.45632	2.21428	0.0471826	0.195298	-4.17926
SLC30A4	1.05591	7.66151	4.44275	0.000827228	0.0347532	-0.351442
FAM217B	1.056	8.62027	2.66059	0.0209582	0.13007	-3.43158
NPHP3-ACAD11	1.0561	0.981145	2.65357	0.0212307	0.130854	-3.44363
ZNF655	1.05659	11.3	3.03578	0.0104864	0.0917009	-2.7802
ABHD4	1.05678	10.5648	2.48526	0.0288995	0.15147	-3.73011
AGK	1.05689	9.65609	3.85687	0.00233245	0.0489178	-1.34557
TRDMT1	1.05704	7.3316	3.99755	0.0018122	0.0445024	-1.10351
TOPORS	1.05738	9.67176	3.80241	0.00257322	0.051293	-1.43975
FBXO4	1.0576	8.73055	3.02925	0.0106138	0.0920035	-2.79163
TIPIN	1.0577	7.5478	2.64091	0.0217303	0.132044	-3.46533
NAA25	1.05782	9.75995	3.71392	0.00302022	0.0540984	-1.59325
MSL3	1.05794	10.1527	3.29134	0.00654305	0.0730511	-2.33212
ENTPD4	1.0587	10.8252	3.10847	0.00916847	0.0861192	-2.6529
CCDC82	1.05883	9.81315	3.21375	0.00754907	0.0784798	-2.46827
SUPT16H	1.05899	11.9445	4.58998	0.000641667	0.0320173	-0.108162
RSF1	1.05939	10.5636	3.55863	0.00400692	0.0603432	-1.86389
LRRC69	1.05946	4.59247	2.2402	0.045041	0.189994	-4.13709
NOD1	1.05949	8.63534	3.98943	0.00183871	0.0445851	-1.11744
GCLC	1.05989	10.4307	2.21446	0.0471673	0.195298	-4.17897
ASXL2	1.06018	10.5112	2.66606	0.0207484	0.129296	-3.42218
RBSN	1.06033	9.55249	4.72315	0.000511194	0.0293964	0.10931
AQR	1.06068	10.4925	3.29073	0.00655034	0.07308	-2.33318
ICK	1.06099	9.01776	3.69498	0.00312587	0.0547544	-1.62619
SOCS7	1.0611	9.34599	2.61133	0.0229436	0.135525	-3.51596
TOP2B	1.06136	11.9611	3.68926	0.00315851	0.0549532	-1.63614
CTNNB1	1.06169	12.9873	2.62855	0.0222294	0.133488	-3.4865
TTC37	1.06176	11.2119	2.99817	0.0112414	0.0949055	-2.84599
UBR7	1.0618	10.2961	4.1519	0.0013772	0.0416242	-0.840198
EML1	1.06192	8.88955	2.32793	0.0384595	0.175203	-3.99303
AEBP2	1.062	9.92557	4.54823	0.00068939	0.0327691	-0.176842
LTN1	1.06317	9.77237	3.10993	0.00914373	0.0861192	-2.65033
GIT2	1.0632	9.80931	3.01277	0.0109421	0.0934913	-2.82046
PSMC1	1.06374	8.94759	2.42108	0.0324839	0.160625	-3.83801
PRMT6	1.06402	8.95081	2.76317	0.0173505	0.118147	-3.25483
IQGAP1	1.06412	12.7876	2.49301	0.0284936	0.150333	-3.71703
DDX59	1.0642	9.30422	3.71546	0.00301181	0.0540984	-1.59058
PPM1D	1.06479	8.76402	3.36951	0.00566648	0.0684685	-2.19499
TMEM88B	1.065	0.737305	2.21762	0.0469015	0.194806	-4.17384
TMEM26	1.06544	5.45142	2.3529	0.0367615	0.170855	-3.95167
SCRN3	1.06572	9.08056	2.65958	0.0209972	0.130085	-3.43331
ATAD2B	1.06639	8.89184	3.34775	0.00589779	0.069869	-2.23316
FYCO1	1.06719	10.6389	3.19817	0.00776912	0.0795857	-2.4956
GPR180	1.06739	8.88266	3.17039	0.00817792	0.0818049	-2.54434
SLC25A20	1.0679	9.17664	2.54978	0.0256843	0.142821	-3.62086
ZBTB10	1.06917	10.0199	2.53614	0.0263333	0.144332	-3.644
CROT	1.0694	9.18155	2.49709	0.0282819	0.149932	-3.71013
NOS3	1.07021	8.51719	2.40571	0.0334041	0.163029	-3.86372
SLC38A2	1.07054	12.572	2.36793	0.035774	0.168458	-3.9267
FAM122A	1.07148	9.27067	4.38692	0.000911532	0.0360341	-0.444449
SP7	1.07154	0.741835	2.23496	0.0454663	0.190873	-4.14563
LMAN1	1.07198	12.5048	2.28356	0.0416642	0.182256	-4.06614
NECAP1	1.0732	10.073	3.73846	0.00288879	0.0530054	-1.55062
LTV1	1.07393	9.31599	2.81104	0.0158839	0.113028	-3.17192
ATXN1	1.07471	10.1558	2.93552	0.0126215	0.100633	-2.9554
MTHFD1	1.07471	11.3851	2.48706	0.0288046	0.151173	-3.72707
SKIL	1.07528	11.2765	3.6493	0.00339649	0.0563805	-1.7057
ZNF585A	1.07588	7.69509	3.06191	0.00999205	0.0896499	-2.73446
PNN	1.07663	11.8343	3.55648	0.00402262	0.0604977	-1.86764
SNAPC1	1.07712	8.44095	3.53769	0.00416314	0.0610245	-1.90048
SWAP70	1.07722	11.2158	2.3792	0.035051	0.166445	-3.90796
NCAPD3	1.07788	9.55983	2.19674	0.048686	0.199195	-4.20768
RNF122	1.07926	8.40415	2.79401	0.0163912	0.114967	-3.20145
TRIO	1.07932	11.5082	2.7284	0.0184989	0.121289	-3.31488
C7orf31	1.07972	7.70404	2.4547	0.0305559	0.155143	-3.7816
PECAM1	1.07992	12.1439	2.36586	0.0359089	0.168857	-3.93015
QTRT2	1.07998	9.6229	5.23403	0.000218556	0.0205316	0.919273
ANP32E	1.08101	10.9683	3.70899	0.00304735	0.054101	-1.60182
ZC3H14	1.08149	10.2297	3.29127	0.00654394	0.0730511	-2.33225
WDTC1	1.08208	11.0823	3.63496	0.00348629	0.0566012	-1.73069
AFAP1L1	1.08226	8.5086	2.98018	0.0116215	0.0966967	-2.87743
C12orf72	1.08264	7.19606	3.64823	0.00340308	0.0564411	-1.70756
ERCC6L2	1.08271	8.66842	2.49583	0.028347	0.150004	-3.71226
ACTR3	1.08331	12.9054	3.46516	0.00475417	0.0643222	-2.02738
B3GNT2	1.08346	9.95725	2.76996	0.0171348	0.117413	-3.24309
PDGFRB	1.08415	12.1472	2.18186	0.0499972	0.201419	-4.23173
DNMT1	1.08428	11.1634	2.75519	0.0176077	0.11872	-3.26862
SDCBP	1.08503	12.1754	3.15675	0.00838639	0.0826909	-2.56825
TMC6	1.08515	11.6871	2.25749	0.0436641	0.18698	-4.10885
GNA12	1.08725	11.0751	2.70452	0.0193306	0.124344	-3.35604
SPEN	1.08725	11.1022	4.70161	0.000530249	0.0296303	0.0743163
C6orf120	1.08733	9.46423	2.52909	0.0266754	0.14515	-3.65597
AC131097.4	1.08736	1.50279	2.69125	0.0198088	0.125731	-3.37889
PTPN1	1.08766	11.1724	2.86778	0.0143042	0.10754	-3.07339
RSU1	1.08792	11.3397	2.37994	0.035004	0.166271	-3.90672
ZNF470	1.08897	7.37317	2.19293	0.0490187	0.199722	-4.21385
RASGRP4	1.08949	5.74237	2.20408	0.0480517	0.197358	-4.19581
SKP2	1.09114	8.64799	3.41852	0.00517872	0.0658722	-2.10908
PCSK7	1.09145	9.87107	2.89128	0.0136964	0.104908	-3.03249
ZNF721	1.09168	9.22998	3.69396	0.00313167	0.0547544	-1.62796
PROSER3	1.09208	8.8898	2.73304	0.0183413	0.121029	-3.30687
KMT2A	1.09223	11.2446	3.61572	0.00361056	0.0574525	-1.76422
COG5	1.09234	9.90738	2.90363	0.0133876	0.103576	-3.01099
ZNF765	1.09235	8.31321	4.43542	0.000837811	0.0348894	-0.363623
NLRC4	1.09251	6.46203	3.25061	0.00705293	0.0759023	-2.40358
ZNF780B	1.09255	8.82722	3.29405	0.00651049	0.0729328	-2.32737
ALKBH8	1.09281	8.34672	4.15974	0.00135824	0.0415629	-0.826896
NAA16	1.09357	8.65901	3.51904	0.00430757	0.0619489	-1.93309
IMPACT	1.09437	10.262	2.93093	0.012729	0.101073	-2.9634
SMC2	1.09522	9.45993	2.66434	0.0208143	0.129581	-3.42514
RCOR1	1.09562	10.2122	2.43454	0.0316985	0.158047	-3.81546
TRPC1	1.09606	7.49059	2.54929	0.0257072	0.142821	-3.62168
CD164	1.09655	12.9691	2.97003	0.0118416	0.0974391	-2.89516
TNFRSF10A	1.09713	9.08878	2.29303	0.0409595	0.18136	-4.05058
STYX	1.09737	9.82339	3.16305	0.00828944	0.0822588	-2.55721
TGFBR1	1.0974	10.8946	3.06009	0.0100258	0.0897486	-2.73765
MS4A7	1.09789	9.31516	2.94815	0.0123302	0.099534	-2.93335
DHFRL1	1.09885	8.41474	2.86646	0.014339	0.107759	-3.07568
NPHP3	1.09938	8.56291	4.24677	0.00116493	0.0389521	-0.679642
GLIPR1L1	1.09985	3.3844	2.75019	0.0177708	0.119223	-3.27726
NSD2	1.10013	11.252	2.62858	0.0222281	0.133488	-3.48644
TAOK1	1.10034	11.2243	3.27948	0.00668753	0.0738457	-2.35293
ZNF660	1.10057	6.07501	3.14358	0.00859276	0.0836024	-2.59134
NR3C1	1.10142	11.2627	3.31165	0.00630285	0.0719103	-2.29648
DYSF	1.10178	9.88452	3.03885	0.0104271	0.09151	-2.77483
CCDC191	1.10212	9.06219	2.47043	0.0296921	0.153458	-3.75512
OR10AD1	1.10221	1.01307	2.29304	0.0409586	0.18136	-4.05056
RBM5	1.10299	11.4689	3.58974	0.0037857	0.0589585	-1.80956
TRRAP	1.10305	11.5054	3.3097	0.00632559	0.0720839	-2.29992
HNRNPUL2-BSCL2	1.10374	4.63934	2.5245	0.0269004	0.145733	-3.66376
CHSY1	1.10445	10.3997	4.19413	0.00127815	0.0402709	-0.768598
LZTFL1	1.10476	9.20656	4.13828	0.0014108	0.0416242	-0.863319
SLC25A35	1.10565	7.54338	3.29919	0.00644909	0.0726346	-2.31834
MIA3	1.10583	11.4832	3.02909	0.0106169	0.0920035	-2.79191
MBLAC2	1.1063	7.60901	2.78862	0.016555	0.115403	-3.21079
E2F5	1.10653	8.88002	4.07519	0.00157797	0.0429981	-0.970748
WDR82	1.10686	11.6536	5.15936	0.000246899	0.0216954	0.803383
GEMIN2	1.10697	7.82416	3.86766	0.00228758	0.0486612	-1.32694
ARID4B	1.10712	10.8725	3.71501	0.00301426	0.0540984	-1.59136
GAPVD1	1.10755	10.346	4.18497	0.001299	0.0403955	-0.784121
PNRC1	1.10758	11.9055	4.76359	0.000477314	0.0287529	0.174862
LINS1	1.10773	8.75484	3.70362	0.00307718	0.0542786	-1.61115
CD46	1.10779	13.0917	2.37839	0.0351021	0.16656	-3.90929
METTL3	1.10839	10.0839	3.02773	0.0106436	0.0920911	-2.79429
PPP1R18	1.10849	12.123	2.32198	0.0388749	0.176325	-4.00285
NGLY1	1.10912	9.79053	3.37666	0.00559258	0.0679338	-2.18247
GLTSCR1L	1.10919	10.0028	4.31793	0.00102821	0.0373036	-0.559917
CDH5	1.10933	10.1293	3.05871	0.0100513	0.0898475	-2.74006
THAP12	1.10969	10.2901	2.29342	0.0409304	0.18136	-4.04993
CCDC126	1.11022	7.60485	2.99564	0.011294	0.0950977	-2.8504
ATL2	1.11065	10.2172	4.56259	0.000672574	0.0323301	-0.153198
WDR44	1.1111	9.27879	3.20062	0.00773407	0.0794391	-2.4913
DCP1A	1.11123	9.50221	4.91359	0.000370848	0.0255443	0.415865
YOD1	1.1116	8.97142	2.18356	0.0498453	0.201088	-4.22898
CDK20	1.11207	8.42289	2.38688	0.0345662	0.165207	-3.89516
KCTD18	1.11262	9.43643	3.89134	0.00219221	0.0481041	-1.2861
ZNF845	1.11285	7.87806	3.46775	0.00473163	0.0641466	-2.02284
STK10	1.1129	10.7858	2.28678	0.0414235	0.182122	-4.06085
PPFIA1	1.11336	10.903	2.3992	0.0338017	0.163815	-3.8746
GEN1	1.11374	8.95431	3.30509	0.00637944	0.0722771	-2.30799
PKD2	1.11436	10.6274	2.3486	0.0370483	0.17159	-3.95879
SNTB2	1.11467	10.0892	3.67899	0.00321798	0.0550881	-1.654
RAD21	1.11511	12.4425	4.51965	0.000724191	0.0334164	-0.224005
ZNF384	1.11512	9.68413	2.93409	0.0126547	0.100712	-2.95788
MBNL2	1.11596	11.2387	2.37121	0.0355625	0.167957	-3.92126
CDC73	1.1171	10.5172	3.02582	0.0106813	0.0922067	-2.79763
RP11-500G10.1	1.11796	5.6061	2.4468	0.0309986	0.156108	-3.79487
GPATCH2L	1.11865	9.98069	4.41999	0.000860569	0.0351494	-0.389307
CREB1	1.11902	10.2558	6.95664	1.62705e-05	0.0106949	3.34512
MT-ND5	1.11921	15.948	2.46445	0.0300175	0.154336	-3.76519
KIAA0408	1.11965	0.77514	2.28061	0.0418862	0.182634	-4.07099
MZT1	1.11972	8.90914	3.24094	0.00717987	0.0763674	-2.42056
ZNF805	1.12027	5.94478	2.39108	0.0343036	0.164733	-3.88815
RAB27A	1.12047	10.0048	4.35309	0.00096692	0.0367506	-0.500996
AKAP13	1.12072	12.4321	4.6588	0.000570377	0.0301386	0.00454114
NAT6	1.12088	8.22154	2.91725	0.0130549	0.102393	-2.98726
RUFY3	1.12091	9.50238	3.38963	0.00546087	0.0672475	-2.15972
GPR157	1.12098	8.46562	3.07831	0.00969382	0.0883	-2.70574
FBXL3	1.12142	10.2916	4.96671	0.000339395	0.0244552	0.500396
WDR7	1.1218	9.12878	5.40991	0.000164504	0.0186279	1.18875
ING3	1.12249	8.33372	5.02213	0.000309544	0.0238138	0.588144
SNX32	1.12307	4.72793	2.73857	0.0181553	0.120382	-3.29732
SMG1	1.12343	11.7491	3.76888	0.002734	0.0525096	-1.49784
CCDC28A	1.12359	9.81902	3.44013	0.00497739	0.0653772	-2.07121
PURA	1.12375	10.1819	4.14457	0.00139517	0.0416242	-0.852633
COMMD8	1.12375	8.85195	4.1163	0.00146688	0.0419987	-0.900711
SP3	1.12393	11.3152	5.74192	9.73681e-05	0.016506	1.68397
SRRM1	1.12408	11.1241	4.86582	0.000401755	0.0264468	0.339469
CD93	1.12433	10.9459	3.14191	0.0086194	0.0836864	-2.59428
RB1	1.12435	10.6889	3.19915	0.00775518	0.0795705	-2.49389
AUTS2	1.12531	9.53828	2.6472	0.0214807	0.131548	-3.45455
PEAK1	1.12667	10.1024	3.5994	0.0037196	0.0584517	-1.7927
SCUBE1	1.12668	5.10929	2.61835	0.0226498	0.134871	-3.50395
C2orf69	1.12715	8.80991	3.78854	0.00263848	0.051892	-1.46376
PCNX1	1.12765	10.702	4.00673	0.00178275	0.0444665	-1.08779
ZBTB2	1.12768	9.23191	4.94243	0.00035341	0.0247392	0.461811
TRAPPC8	1.12783	10.4347	3.97713	0.00187958	0.0448578	-1.13853
GPRC5D	1.12871	4.34972	2.39586	0.0340073	0.164274	-3.88018
CREBRF	1.12875	10.0772	3.71521	0.00301316	0.0540984	-1.591
ESYT2	1.12898	12.0706	4.1157	0.00146843	0.0419987	-0.90173
CENPJ	1.12995	8.18371	3.44331	0.00494847	0.0653243	-2.06565
PRSS54	1.12999	0.782302	2.68857	0.0199069	0.126229	-3.38351
TMEM206	1.13021	8.37966	2.59221	0.0237626	0.137331	-3.5486
FAM219A	1.13024	9.42748	5.05583	0.000292751	0.0234478	0.641278
C11orf95	1.1304	9.34465	2.71422	0.0189885	0.12316	-3.33933
TXNDC2	1.13053	1.53268	2.7363	0.0182314	0.120511	-3.30124
ABCC1	1.13088	11.5331	2.29661	0.0406958	0.180787	-4.04468
PLEKHA2	1.13115	10.6593	3.14833	0.00851782	0.0833762	-2.58302
SLC36A4	1.13128	8.46835	3.17621	0.00809049	0.0813551	-2.53413
CASC4	1.13146	12.1123	2.3658	0.0359124	0.168857	-3.93024
DUSP6	1.13206	11.0544	2.47351	0.0295257	0.152863	-3.74993
ZBTB25	1.1322	9.46639	2.53879	0.0262061	0.143964	-3.63951
PPP1R12A	1.13241	10.9112	4.22914	0.00120166	0.0392566	-0.70941
SERINC1	1.13242	12.504	3.43695	0.00500649	0.0653772	-2.07678
SLC7A6OS	1.13253	7.51288	3.9019	0.00215097	0.0478561	-1.26789
ZFAND4	1.13255	7.60875	3.09651	0.00937338	0.0870365	-2.67386
MTHFR	1.13263	9.46305	3.08651	0.00954805	0.087723	-2.69137
NUP153	1.13265	10.7347	4.82492	0.00043036	0.027415	0.273793
FGFR1OP2	1.1329	10.1731	4.71957	0.000514311	0.0293964	0.103499
SEL1L	1.13381	11.9946	2.40668	0.0333455	0.162909	-3.8621
VCL	1.13397	12.1745	2.54018	0.0261396	0.143791	-3.63716
PNPLA8	1.13462	9.82572	3.71336	0.00302333	0.0540984	-1.59423
SEC24A	1.13467	10.2128	2.7596	0.0174652	0.118676	-3.261
DMTF1	1.13495	10.7405	3.78125	0.0026735	0.0520992	-1.4764
TIFA	1.13627	8.76971	2.97116	0.0118168	0.0973182	-2.89318
ISY1-RAB43	1.13798	1.03783	2.93841	0.0125542	0.100203	-2.95035
SF3B1	1.13879	13.3481	4.76559	0.000475702	0.0287529	0.178095
SPINK9	1.13943	1.28884	2.75549	0.0175981	0.11872	-3.26811
TBC1D31	1.13995	7.65163	2.82012	0.0156201	0.112025	-3.15618
TANK	1.14063	10.5157	6.26717	4.38298e-05	0.013764	2.43109
GRIN3A	1.1412	4.99814	2.64111	0.0217223	0.132044	-3.46498
PARP14	1.14138	12.302	2.3897	0.0343894	0.164897	-3.89045
ITM2C	1.14146	11.9738	2.58111	0.0242516	0.138841	-3.56754
GNL3L	1.14148	8.17183	2.29931	0.0404985	0.180327	-4.04024
PDE4DIP	1.14149	10.8419	4.76498	0.000476197	0.0287529	0.177101
C5orf42	1.14157	9.09458	2.76184	0.0173931	0.118359	-3.25712
ZNF41	1.14369	8.42976	5.503	0.000141787	0.0179211	1.32939
IL1R1	1.14511	11.7074	2.30975	0.0397433	0.178505	-4.02305
CFL2	1.14536	9.71817	2.41449	0.0328752	0.162058	-3.84903
USP4	1.14619	10.6468	3.51147	0.00436762	0.0622979	-1.94633
MEP1B	1.14644	1.18993	2.24757	0.0444496	0.18878	-4.12507
AKR1B1	1.14808	11.0434	2.19265	0.0490429	0.199722	-4.2143
NPR2	1.14933	8.70172	4.12449	0.00144572	0.0419681	-0.886775
SNX9	1.14938	11.3273	3.94925	0.00197577	0.0456466	-1.18641
WDR35	1.15042	9.45419	2.84306	0.0149722	0.10993	-3.11635
ZNF286A	1.15112	7.10955	3.21924	0.00747295	0.0779344	-2.45863
TAF6	1.15113	10.403	2.921	0.0129647	0.101998	-2.98072
SMC6	1.15155	10.1946	4.15814	0.00136207	0.0416138	-0.829602
WDFY1	1.15182	10.4751	3.29179	0.00653766	0.0730511	-2.33134
EEA1	1.15204	9.63688	3.10002	0.00931264	0.086767	-2.6677
KMT2E	1.15226	11.0762	4.25205	0.00115418	0.0387885	-0.670745
SLC25A32	1.15228	9.58536	5.03391	0.000303563	0.0234478	0.606732
TBC1D23	1.15238	10.0391	3.91775	0.00209062	0.0470047	-1.2406
MFSD14B	1.15295	10.76	3.27442	0.00675019	0.0742288	-2.36181
NBN	1.15351	10.9138	3.67507	0.00324098	0.0551482	-1.66082
KIAA0040	1.15406	10.7498	3.51523	0.00433773	0.0620822	-1.93976
ZNF430	1.15444	8.21725	4.10409	0.00149898	0.0422893	-0.92148
FDFT1	1.15544	11.9592	4.1121	0.00147785	0.0420421	-0.907859
HBS1L	1.15551	10.2008	3.19138	0.00786712	0.0799483	-2.50751
KIAA1147	1.15557	10.2033	4.42643	0.000850989	0.0351494	-0.378579
ZNF532	1.15582	10.6858	2.35177	0.0368368	0.170983	-3.95355
FANCD2	1.15585	8.8438	2.37731	0.035171	0.166808	-3.9111
TMEM132E	1.15587	6.33054	2.32858	0.0384146	0.175203	-3.99196
TMEM107	1.15599	8.21095	2.75535	0.0176025	0.11872	-3.26834
USF3	1.15602	9.56398	2.84561	0.0149019	0.109666	-3.11192
EDDM13	1.15632	3.37533	2.77764	0.0168938	0.116242	-3.2298
CD80	1.1564	5.40586	2.26472	0.043101	0.185579	-4.09704
CCDC146	1.1565	8.14925	2.50018	0.0281229	0.149645	-3.70492
DCK	1.1566	9.71934	4.01271	0.00176381	0.0442824	-1.07755
EPM2A	1.15744	7.4155	3.41127	0.00524814	0.0663148	-2.12179
CD86	1.15845	8.66072	2.28785	0.0413432	0.182062	-4.05909
MAST3	1.15852	9.57054	2.31672	0.0392465	0.177355	-4.01155
ARAP3	1.15857	9.37781	3.06538	0.00992834	0.0894877	-2.7284
SGTB	1.15902	7.79394	2.25078	0.0441942	0.188046	-4.11983
RAPGEF6	1.16124	8.8334	3.34785	0.00589675	0.069869	-2.23299
GOLGA8H	1.16138	2.82324	2.34473	0.0373093	0.172258	-3.96523
HEATR5B	1.1615	10.052	5.38297	0.00017177	0.0186279	1.14781
BRPF1	1.16161	9.39	3.79608	0.00260278	0.0516421	-1.4507
SOX15	1.16162	4.95827	3.26767	0.00683465	0.0746373	-2.37365
GLCE	1.16176	9.58524	2.62572	0.0223451	0.133558	-3.49134
ELF1	1.16203	11.0678	3.06443	0.00994567	0.0894877	-2.73005
RNF168	1.16241	9.41428	5.78707	9.07741e-05	0.0158262	1.74995
FAM105A	1.16285	7.61121	2.20679	0.047819	0.197036	-4.19141
ZFYVE26	1.16335	10.0775	4.08693	0.00154538	0.0425592	-0.950726
ZNF710	1.1636	9.10438	2.30082	0.0403886	0.180253	-4.03776
PPIP5K2	1.16429	10.3644	3.79433	0.00261102	0.0516529	-1.45373
RIC1	1.16447	9.34722	3.32948	0.0060994	0.0704819	-2.26521
XRCC3	1.16594	9.00839	3.10076	0.00930007	0.086767	-2.66642
CLEC7A	1.16625	8.14861	2.1945	0.0488815	0.199722	-4.21131
UBXN7	1.16644	10.4821	5.83608	8.41477e-05	0.0154477	1.82119
NCK1	1.16678	10.0616	2.96362	0.0119827	0.0979689	-2.90636
PPP1R2	1.16734	10.8598	4.73411	0.000501765	0.0292153	0.127109
MAPRE2	1.16836	10.4236	3.88847	0.00220352	0.0481477	-1.29104
TGFBR2	1.16861	12.148	3.29765	0.00646744	0.0727055	-2.32105
TTF2	1.16863	9.19197	2.54168	0.0260681	0.14376	-3.63462
KNTC1	1.16878	9.63877	4.58945	0.000642245	0.0320173	-0.109023
PARP11	1.16897	8.51421	4.17196	0.00132919	0.0411795	-0.806162
DCP2	1.16945	10.154	4.46558	0.000795134	0.0342369	-0.313528
EPM2AIP1	1.17	9.95596	3.81596	0.00251102	0.0505795	-1.41629
YTHDC2	1.17011	10.4497	3.49682	0.00448632	0.0626385	-1.97196
JAM3	1.17015	9.23011	2.19082	0.0492036	0.199802	-4.21726
ZNF436	1.17097	8.58694	4.04635	0.00166109	0.0435321	-1.01999
SESN1	1.17111	9.7762	2.3073	0.0399189	0.178861	-4.02708
HMGCS1	1.17173	11.2653	2.19683	0.0486785	0.199195	-4.20754
LY6H	1.173	4.77089	2.33622	0.0378875	0.173527	-3.97931
CBWD3	1.1733	4.51211	2.42635	0.0321742	0.159553	-3.82919
HIVEP1	1.17434	9.71185	3.96856	0.00190863	0.0449162	-1.15324
SNX15	1.17462	5.16031	2.60473	0.0232232	0.136203	-3.52723
SLC25A53	1.17543	6.46055	3.12274	0.00892996	0.0849366	-2.62788
KIF27	1.17578	6.58878	3.2245	0.00740076	0.0775966	-2.4494
NUP188	1.17584	10.5805	2.73747	0.0181924	0.120491	-3.29923
SLC35E2B	1.17722	10.1684	2.5584	0.0252818	0.141484	-3.60619
ZBTB41	1.1777	9.84953	2.51832	0.0272057	0.146721	-3.67422
LYN	1.17787	10.7098	3.02841	0.0106302	0.0920165	-2.79309
UBR3	1.17796	10.2625	5.26833	0.000206705	0.0203058	0.972214
ARHGAP6	1.17825	6.94516	3.12356	0.00891652	0.0848509	-2.62646
AHDC1	1.17907	9.58448	2.62603	0.0223324	0.133558	-3.4908
SYT11	1.1793	9.05824	2.31959	0.0390432	0.176686	-4.0068
ZNF22	1.17941	9.72954	2.51206	0.027519	0.147579	-3.68482
KLHL15	1.18026	8.26061	4.61199	0.000617904	0.0314087	-0.0720421
ARL6	1.18035	6.89325	3.2263	0.00737633	0.0775488	-2.44625
GINM1	1.18066	10.6266	3.16106	0.00831992	0.0823803	-2.56069
NEU3	1.18134	8.59415	2.48858	0.0287249	0.150878	-3.72451
TIAM2	1.1825	8.69152	2.61182	0.0229227	0.135515	-3.51511
ARAP2	1.18374	10.2248	4.01063	0.00177035	0.0443306	-1.0811
TOR1AIP1	1.18396	11.1286	3.30178	0.0064185	0.0724531	-2.31381
HPS3	1.18438	10.072	2.89218	0.0136738	0.104859	-3.03093
TANC1	1.18451	10.1471	2.62605	0.0223318	0.133558	-3.49078
SLAIN2	1.18531	10.6491	6.50447	3.09418e-05	0.0134671	2.75413
CBL	1.18581	10.1266	3.28321	0.00664176	0.0736972	-2.34639
EIF4A1	1.18602	8.0632	2.70611	0.0192744	0.124149	-3.35331
RPGRIP1	1.18608	4.71596	3.97164	0.00189814	0.044865	-1.14796
ZCCHC14	1.18744	10.5047	3.28956	0.00656457	0.0731961	-2.33525
LDB2	1.18772	8.82439	2.58732	0.0239767	0.137955	-3.55694
NR6A1	1.18785	6.35729	2.18197	0.0499873	0.201419	-4.23155
CCDC186	1.18802	9.20549	2.45285	0.0306586	0.155328	-3.7847
CAPN7	1.18806	9.38817	5.27695	0.000203833	0.0201269	0.985494
NOM1	1.1887	9.45889	6.02211	6.33041e-05	0.0144702	2.08805
BACH1	1.1893	10.3034	3.34467	0.00593135	0.0701167	-2.23857
HBP1	1.18973	10.3423	3.49075	0.00453644	0.0630744	-1.98258
LRRC58	1.19036	10.2901	3.88948	0.00219954	0.0481477	-1.28931
RYBP	1.19074	10.095	4.96637	0.000339585	0.0244552	0.499862
RAPGEF3	1.19077	8.79569	2.41385	0.0329137	0.162069	-3.85011
SSFA2	1.19202	11.7382	2.67721	0.0203271	0.127835	-3.40302
CCNG2	1.19263	10.2211	3.92687	0.00205668	0.0466427	-1.2249
HMGN5	1.19365	7.07525	3.54911	0.00407718	0.0604977	-1.88052
KIAA1715	1.19408	9.93818	3.05371	0.0101446	0.0902615	-2.74881
TBC1D5	1.19498	10.8177	4.09558	0.0015218	0.0425592	-0.935976
AC009336.19	1.19499	0.827299	4.10599	0.00149394	0.0422093	-0.918249
ARHGAP19-SLIT1	1.19499	0.827299	2.80664	0.0160136	0.113446	-3.17957
TMEM241	1.19592	7.85497	2.50038	0.0281128	0.149633	-3.70459
SOCS4	1.19651	9.47629	3.86831	0.00228493	0.0486612	-1.32583
POLE2	1.19652	6.79239	3.58075	0.0038483	0.0591696	-1.82525
CACNA2D4	1.19741	7.39995	3.00615	0.0110767	0.0941789	-2.83203
PHTF2	1.19764	9.91064	4.14023	0.00140593	0.0416242	-0.860006
SKA2	1.19778	9.90798	3.50682	0.00440497	0.0625317	-1.95447
CASD1	1.19789	9.5066	3.77439	0.00270688	0.0522194	-1.48829
KLF13	1.19806	11.6778	3.23354	0.0072785	0.0770314	-2.43355
PHF6	1.19821	9.56261	4.49306	0.000758212	0.0339353	-0.267977
IKZF4	1.19828	7.98303	4.01146	0.00176774	0.044323	-1.07968
CHFR	1.19837	9.91922	2.58625	0.0240238	0.138004	-3.55877
SCAF8	1.19863	10.045	5.43242	0.000158679	0.0183112	1.22289
TTC8	1.20085	8.78741	3.05103	0.0101951	0.0904516	-2.75351
ASB16	1.20097	5.69132	2.61972	0.0225927	0.134573	-3.5016
HEATR6	1.20104	9.05048	3.30502	0.00638028	0.0722771	-2.30812
LIMK2	1.20196	10.6484	2.44829	0.0309145	0.156006	-3.79237
SACM1L	1.20274	10.0637	5.20518	0.000229076	0.0209961	0.874607
KLRC3	1.20298	1.08283	3.15459	0.00841993	0.0828806	-2.57205
SLC9B1	1.20331	4.37153	2.28384	0.0416435	0.182256	-4.06569
ALPK1	1.20332	9.54696	5.92711	7.31638e-05	0.0149376	1.95247
TRAF3	1.20355	10.4622	3.50222	0.00444219	0.0625317	-1.96251
RP11-566K11.6	1.20365	7.37262	2.88103	0.0139582	0.106147	-3.05033
EPC2	1.20419	9.64376	5.51674	0.000138724	0.0179211	1.35004
ARL6IP5	1.20474	12.0176	3.241	0.00717905	0.0763674	-2.42045
CCP110	1.2052	8.99234	4.40031	0.000890532	0.0358106	-0.422109
NAIP	1.20542	4.72935	3.24121	0.00717625	0.0763674	-2.42008
KIAA1143	1.20548	9.54033	4.72041	0.000513576	0.0293964	0.104867
WDR49	1.20561	1.23089	2.45946	0.0302918	0.154821	-3.77359
ATP7A	1.20572	8.61317	3.75505	0.00280328	0.0526016	-1.52183
FAM111A	1.20583	10.738	5.31544	0.000191521	0.0197246	1.04462
AP4E1	1.20609	8.72782	3.66951	0.00327391	0.0553107	-1.67051
MLKL	1.20742	9.83677	2.83689	0.0151438	0.110562	-3.12707
PRPS2	1.20816	10.4238	6.4892	3.1636e-05	0.0134671	2.7336
NR1D2	1.20823	9.9207	2.82603	0.0154506	0.111607	-3.14593
PHF8	1.20872	10.1402	5.84035	8.35957e-05	0.0154477	1.82738
TAF1	1.20895	10.2935	3.68152	0.0032032	0.0550881	-1.64959
ELOVL5	1.20939	11.5961	2.7422	0.0180343	0.120036	-3.29106
PAPD5	1.20994	9.03455	5.95182	7.04511e-05	0.0149376	1.98789
PHF7	1.2104	6.63381	2.55265	0.0255496	0.1424	-3.61597
SLC35F4	1.21097	1.33836	2.18385	0.0498197	0.201088	-4.22852
PREP	1.21134	10.0125	3.61217	0.00363401	0.0576267	-1.77042
HSPA1L	1.2125	6.50001	3.14079	0.00863728	0.0836905	-2.59625
PREX1	1.21273	10.763	2.43762	0.0315209	0.157407	-3.81028
CCSER2	1.21305	10.2975	4.56362	0.000671381	0.0323301	-0.151497
ZNF850	1.21353	6.68043	2.23391	0.0455522	0.191066	-4.14734
ZNF267	1.21392	9.08321	3.53263	0.00420183	0.0611531	-1.90932
PGLYRP1	1.21397	1.23668	2.19269	0.0490396	0.199722	-4.21424
ASB3	1.21415	6.66955	2.83263	0.0152636	0.110979	-3.13448
LRRC39	1.21511	5.3158	2.74949	0.0177939	0.119223	-3.27848
OSBPL11	1.21577	9.37507	3.51649	0.00432771	0.0620822	-1.93755
CELSR1	1.21639	10.8212	2.47618	0.0293821	0.152532	-3.74542
GPD2	1.21686	10.0126	3.55444	0.00403768	0.0604977	-1.87121
MAN1A1	1.21729	10.7067	2.84137	0.015019	0.110232	-3.11929
OSTM1	1.21762	9.72204	2.90552	0.0133409	0.103507	-3.00769
SKI	1.21766	11.083	3.63798	0.00346717	0.0565252	-1.72542
TPM4	1.21773	14.2528	2.39542	0.0340345	0.164274	-3.88092
CEP350	1.21827	10.6273	3.76203	0.00276809	0.0525096	-1.50972
CNOT6L	1.21859	10.6752	3.44417	0.00494063	0.0653086	-2.06413
MAP3K4	1.21866	9.78058	3.1626	0.00829631	0.0822588	-2.558
THAP6	1.21952	8.90496	4.64853	0.000580468	0.0302982	-0.0122366
TPR	1.22032	12.35	2.97575	0.0117171	0.0969042	-2.88517
ZBTB24	1.22038	8.60944	2.77799	0.0168828	0.116233	-3.22919
NPAT	1.2207	9.15757	3.6342	0.00349111	0.0566012	-1.73201
PRMT9	1.22101	7.95797	5.14037	0.000254707	0.0219782	0.773773
OPHN1	1.22127	6.92249	2.75648	0.0175658	0.11872	-3.26639
ZNF484	1.22135	6.79268	3.96051	0.00193635	0.04518	-1.16708
UAP1	1.22141	10.6283	2.48885	0.028711	0.150847	-3.72406
SLC25A40	1.22141	9.18675	3.86197	0.00231114	0.0488898	-1.33676
RNF2	1.22151	9.10361	3.37282	0.00563211	0.068284	-2.18919
SLC25A37	1.22193	10.4731	3.17139	0.00816273	0.0817954	-2.54257
CLEC4A	1.22271	6.66262	2.95382	0.0122016	0.0989773	-2.92345
SLMAP	1.22402	10.207	3.90948	0.00212188	0.0476515	-1.25483
ZBTB40	1.22424	9.81011	3.20639	0.0076522	0.0790219	-2.48118
TMX3	1.22436	10.7452	4.855	0.000409123	0.026657	0.322118
BHLHB9	1.22445	7.35149	3.40864	0.00527354	0.0664578	-2.1264
RNF146	1.22465	9.84633	6.84584	1.89992e-05	0.0113734	3.20323
SLC13A4	1.22484	5.70324	3.1823	0.00799997	0.0808267	-2.52343
BRWD3	1.22575	9.09857	4.82238	0.000432205	0.027415	0.269708
KIAA0586	1.226	8.48302	3.97216	0.00189637	0.044865	-1.14706
ZNF852	1.22669	5.58486	3.76375	0.00275951	0.0525096	-1.50674
TROVE2	1.22673	10.1403	2.69862	0.0195417	0.124828	-3.3662
CREBZF	1.22701	11.0669	3.83322	0.00243403	0.0499078	-1.38644
ZNF106	1.22728	10.5079	3.47583	0.00466214	0.063655	-2.0087
BTG2	1.22733	11.0949	2.18398	0.0498083	0.201088	-4.22831
FERMT2	1.22757	10.4335	2.9586	0.0120943	0.0985028	-2.91511
LOXL3	1.22771	7.48722	3.43808	0.00499614	0.0653772	-2.0748
TWSG1	1.22848	9.8067	2.49486	0.0283974	0.150055	-3.71391
DARS	1.22888	11.3523	3.90291	0.00214707	0.0478489	-1.26615
ATG2B	1.22908	10.3762	4.48325	0.000771181	0.0341962	-0.284224
CNTLN	1.2293	7.8027	3.88347	0.00222343	0.0483082	-1.29967
ARHGAP26	1.22943	9.91823	2.31522	0.0393523	0.177594	-4.01401
NRXN3	1.22959	5.95139	2.45392	0.0305993	0.155215	-3.78291
SLC26A8	1.22967	2.94939	2.65592	0.0211388	0.130582	-3.43958
ATAD5	1.22969	7.53546	4.22946	0.00120096	0.0392566	-0.708856
ANO8	1.22992	9.40777	2.38906	0.0344296	0.164921	-3.89152
SOS2	1.23039	10.1948	4.79122	0.000455528	0.0284238	0.219502
WRN	1.23193	8.52215	3.97643	0.00188194	0.0448578	-1.13974
SEC14L1	1.23206	11.0396	4.58761	0.000644276	0.0320173	-0.112046
AIDA	1.23229	9.51465	3.14078	0.0086373	0.0836905	-2.59625
TUBGCP3	1.23239	9.64741	6.53713	2.95118e-05	0.0134671	2.79787
AASDH	1.23301	8.28794	4.30708	0.00104793	0.0374337	-0.578133
LY96	1.23303	7.74733	2.53668	0.0263075	0.144232	-3.6431
RPS6KA3	1.23483	11.3665	2.56867	0.0248107	0.140145	-3.58872
GPR137C	1.2349	5.34207	2.54147	0.0260781	0.14376	-3.63497
RYR3	1.2354	5.0492	2.5453	0.0258959	0.14332	-3.62847
TMTC3	1.23561	9.09697	3.41089	0.00525173	0.0663165	-2.12245
SLC23A2	1.23562	10.3606	3.32586	0.00614017	0.0706434	-2.27156
RFLNB	1.23567	9.0262	2.38915	0.0344236	0.164921	-3.89136
APLF	1.23592	7.00284	2.44675	0.0310015	0.156108	-3.79496
DUSP7	1.23592	9.45131	2.73247	0.0183609	0.121096	-3.30787
GORAB	1.23599	9.26353	2.42466	0.0322734	0.159873	-3.83202
SIMC1	1.23642	8.69554	3.78889	0.00263683	0.051892	-1.46316
MBIP	1.23643	8.87044	3.29731	0.00647153	0.0727089	-2.32165
MDC1	1.23788	10.7736	4.02537	0.00172441	0.0438682	-1.05588
LILRB2	1.23791	7.98094	3.16429	0.00827045	0.082258	-2.55503
EFHD2	1.23803	11.7443	2.24144	0.0449407	0.189994	-4.13506
TBX3	1.23809	7.97202	2.53099	0.026583	0.145057	-3.65276
MTM1	1.23841	8.5421	5.45928	0.000152013	0.0181548	1.26351
C7orf60	1.23846	8.16493	4.19226	0.00128238	0.0402709	-0.77177
POC1B-GALNT4	1.23849	3.20976	2.58395	0.0241253	0.13845	-3.56269
PTX4	1.23875	1.1076	2.45049	0.0307907	0.155709	-3.78866
RICTOR	1.23918	10.606	4.35049	0.000971321	0.0368448	-0.50535
FEZ1	1.23978	8.25199	2.32306	0.0387996	0.176113	-4.00108
DENND4C	1.24027	9.82621	2.66956	0.0206154	0.128718	-3.41618
DLEC1	1.24055	5.17714	3.02873	0.0106239	0.0920035	-2.79253
HIVEP2	1.24142	10.1535	4.39684	0.000895923	0.0359044	-0.427894
PIKFYVE	1.24152	10.1499	4.06783	0.00159878	0.0431963	-0.983311
UNC45B	1.24196	2.4023	2.2237	0.0463934	0.193366	-4.16396
PHC3	1.24226	10.3009	3.48861	0.0045543	0.0630744	-1.98634
FCRLB	1.24254	5.7405	2.42553	0.0322223	0.159703	-3.83056
MED13L	1.24263	10.774	4.14232	0.00140074	0.0416242	-0.856457
CCDC41	1.24266	8.21574	3.74758	0.00284148	0.0527671	-1.5348
ZNF619	1.2429	6.97485	4.2995	0.00106193	0.0375957	-0.590865
N4BP2L1	1.24305	9.19954	3.51355	0.00435104	0.06212	-1.94269
CPVL	1.24353	9.01585	2.22852	0.0459946	0.192416	-4.15612
CHRNE	1.24547	4.96796	2.63797	0.0218478	0.13227	-3.47036
ZNF490	1.24595	4.96798	2.47022	0.0297036	0.153458	-3.75548
MLNR	1.24604	0.86264	2.43053	0.0319307	0.158791	-3.82218
ZNF774	1.24768	6.24578	3.29871	0.0064548	0.0726346	-2.31918
ANKRD28	1.24796	10.311	3.16587	0.00824642	0.0821107	-2.55226
CALHM2	1.24841	9.2354	2.60704	0.0231247	0.135849	-3.52328
ZNF567	1.24884	7.39746	3.32349	0.00616697	0.0707392	-2.27571
MEGF9	1.25001	9.49835	2.66871	0.0206476	0.128874	-3.41764
TNKS2	1.25021	10.8382	4.14362	0.00139752	0.0416242	-0.854248
RAB9B	1.2503	5.19354	3.04352	0.0103375	0.0911295	-2.76665
RLN1	1.25048	1.6582	2.25998	0.0434698	0.186538	-4.10479
GLIPR2	1.25118	9.72765	2.45142	0.0307387	0.15557	-3.78711
MORC3	1.25142	9.747	5.03899	0.000301019	0.0234478	0.614749
ZNF785	1.2527	8.45913	2.85027	0.0147743	0.10902	-3.10383
ZKSCAN8	1.25327	9.9998	3.71626	0.00300745	0.0540984	-1.58919
SSH1	1.2539	10.8167	3.52562	0.00425603	0.0614998	-1.92158
KAT6B	1.25504	9.56296	5.55173	0.000131238	0.0178485	1.40246
C5orf34	1.25504	6.89925	3.25961	0.00693697	0.0752035	-2.3878
CEP120	1.25627	9.65698	5.06155	0.000289999	0.0234478	0.650272
TMED8	1.25668	9.93909	4.7009	0.000530892	0.0296303	0.0731577
BSN	1.25674	5.81059	2.3598	0.036305	0.16984	-3.94022
CAPS2	1.25845	6.72611	3.10519	0.00922424	0.0862791	-2.65865
COG6	1.2585	9.28307	3.45087	0.00488036	0.0650511	-2.05241
NUS1	1.25961	9.71266	4.12866	0.00143506	0.0419313	-0.879677
ARHGAP5	1.26002	11.1896	2.32185	0.0388846	0.176325	-4.00308
MLLT6	1.26107	12.5012	2.79632	0.0163214	0.114909	-3.19744
DICER1	1.26279	10.5667	4.98394	0.0003298	0.0242577	0.527737
TMEM181	1.2629	10.5853	3.66944	0.00327429	0.0553107	-1.67062
HK1	1.26367	11.4461	2.3575	0.0364564	0.170124	-3.94403
JMJD1C	1.26372	11.0264	3.41324	0.00522912	0.0662379	-2.11833
CFAP44	1.26406	8.28242	3.42481	0.00511924	0.0657553	-2.09805
CHD6	1.26533	10.3936	4.91493	0.000370022	0.0255443	0.417994
POLR3GL	1.26561	9.79229	3.44203	0.00496011	0.0653479	-2.06789
PIK3CA	1.26564	9.81459	4.67498	0.000554851	0.0301386	0.030941
LPXN	1.26565	9.98063	2.28617	0.0414685	0.182195	-4.06185
ZNF594	1.26573	7.64219	2.23816	0.0452062	0.190179	-4.14042
RPGR	1.26682	8.34829	4.42019	0.000860274	0.0351494	-0.388978
NCALD	1.26736	9.0396	2.3747	0.0353378	0.16735	-3.91544
ZBTB38	1.26803	11.2389	3.32431	0.00615771	0.0707177	-2.27428
SPATA6	1.26807	7.8967	3.19638	0.00779485	0.0797004	-2.49874
ZNF107	1.26861	8.67612	2.8372	0.0151352	0.110562	-3.12654
CEP78	1.26925	8.80563	3.16344	0.00828348	0.0822588	-2.55652
UBE2J1	1.26938	11.1697	4.58137	0.000651215	0.0320391	-0.122302
RAVER1	1.2705	9.61726	2.60152	0.0233601	0.13647	-3.5327
TIPARP	1.27077	9.98077	3.24951	0.00706724	0.0759282	-2.40551
ASF1A	1.27188	9.04633	3.5163	0.00432921	0.0620822	-1.93788
ORC3	1.27503	9.64668	3.36131	0.00575257	0.0690019	-2.20938
EDEM1	1.27551	11.0701	3.25782	0.00695986	0.0752812	-2.39094
PSIP1	1.27553	10.7879	3.73601	0.00290165	0.0531396	-1.55488
SYNJ1	1.27631	8.80353	3.03126	0.0105744	0.0919906	-2.78811
HEPH	1.27643	8.62224	2.27096	0.0426198	0.184336	-4.08681
EXOG	1.27648	7.44894	3.28249	0.00665054	0.0737256	-2.34765
SMC5	1.27672	10.3648	3.64054	0.00345105	0.0564522	-1.72096
HECTD1	1.27703	11.7979	3.59264	0.00376574	0.0588783	-1.8045
ITGA1	1.27723	11.0549	2.86418	0.0143996	0.107834	-3.07965
KLLN	1.27748	5.59374	2.51656	0.0272934	0.147026	-3.6772
IGSF6	1.27759	8.89774	2.64297	0.0216482	0.131864	-3.4618
EFR3A	1.27785	11.2097	3.76094	0.00277354	0.0525096	-1.51161
SHE	1.27814	7.39828	2.65694	0.0210992	0.130464	-3.43783
SIRPB2	1.27834	6.79936	2.95578	0.0121576	0.0987667	-2.92005
HCK	1.27843	9.2696	2.32679	0.0385388	0.175356	-3.99491
HESX1	1.27849	4.67941	3.46412	0.00476324	0.0643474	-2.0292
RNF31	1.27884	9.49768	2.60083	0.02339	0.136548	-3.53389
NT5DC1	1.27893	9.80524	4.20914	0.00124474	0.0396744	-0.743197
PHC1	1.27902	8.37623	3.41777	0.00518585	0.0659192	-2.11039
FTCDNL1	1.27938	5.56824	2.83769	0.0151216	0.110562	-3.12569
GPATCH11	1.28008	8.45684	3.75282	0.00281466	0.0526539	-1.52571
FANCB	1.28039	4.7336	4.11807	0.00146226	0.0419987	-0.897689
LDLRAD4	1.2806	9.38574	2.29984	0.0404598	0.180327	-4.03937
FES	1.28191	9.33546	2.49297	0.0284954	0.150333	-3.71709
TCTEX1D1	1.28324	3.85133	3.39114	0.00544575	0.0672475	-2.15708
PER1	1.28387	12.1444	2.19903	0.0484874	0.198679	-4.20398
BTAF1	1.28417	10.1737	3.5109	0.00437218	0.0623166	-1.94732
KCNC2	1.28469	0.889403	2.8521	0.0147243	0.10902	-3.10064
FAM3C	1.28479	10.05	3.0051	0.0110983	0.0942373	-2.83387
ZCCHC4	1.28522	8.29891	5.6404	0.000114114	0.0170779	1.53444
KIF16B	1.28563	8.86482	3.4348	0.00502627	0.0654542	-2.08055
UBR1	1.28776	10.0091	3.8907	0.00219473	0.0481041	-1.28721
PHIP	1.28779	10.8891	3.75541	0.00280145	0.0526016	-1.5212
PLK4	1.28839	7.39047	2.75129	0.0177347	0.119223	-3.27536
TUBA3D	1.28866	3.90119	2.53355	0.0264586	0.144811	-3.64841
VRK2	1.28954	8.98612	3.4153	0.00520941	0.0661308	-2.11472
ZNF217	1.28963	10.3873	3.28312	0.00664287	0.0736972	-2.34655
ITPKB	1.28966	9.89465	2.48662	0.0288279	0.151212	-3.72782
TFB1M	1.29008	8.40266	3.10788	0.00917852	0.0861192	-2.65394
CCNF	1.2905	8.37111	2.53114	0.0265755	0.145057	-3.6525
LBR	1.29113	11.8568	2.18499	0.0497186	0.200973	-4.22668
DZIP3	1.29114	9.70657	3.09389	0.00941873	0.0871198	-2.67844
SLC17A8	1.29124	0.893934	2.36569	0.03592	0.168857	-3.93044
TMCC2	1.29213	7.05758	2.25086	0.0441876	0.188046	-4.1197
FAM19A2	1.29286	5.21873	2.57489	0.0245295	0.139374	-3.57813
NSUN3	1.29294	8.11619	3.54327	0.00412091	0.0607748	-1.89072
SMCO1	1.29376	0.895681	2.83944	0.0150726	0.110544	-3.12264
ZNF169	1.29499	6.58411	2.76532	0.0172819	0.11805	-3.25111
PPM1M	1.29526	9.73349	3.24724	0.00709693	0.0761492	-2.4095
OLFML1	1.29553	7.91961	2.41704	0.0327233	0.161559	-3.84477
PARD3B	1.29553	9.12638	2.59645	0.0235786	0.136787	-3.54137
BICD1	1.29579	8.72667	2.30475	0.0401033	0.179239	-4.03129
ABCE1	1.29607	10.8617	5.10506	0.000269921	0.0226781	0.718575
SLC39A10	1.2976	9.97788	4.42142	0.000858434	0.0351494	-0.386927
AVIL	1.29868	7.08101	4.04077	0.00167769	0.0435473	-1.02953
CLK4	1.29954	9.64688	3.53355	0.00419475	0.0611531	-1.90771
PXYLP1	1.30111	8.56441	3.29466	0.00650316	0.0729328	-2.3263
RBM12B	1.3012	9.06616	3.31446	0.00627033	0.0717101	-2.29155
SDE2	1.30221	9.63542	3.56601	0.00395329	0.0600258	-1.851
AKNAD1	1.30277	1.79816	2.79773	0.016279	0.114816	-3.195
NKX3-1	1.30283	6.72163	2.3126	0.0395389	0.178172	-4.01834
CHPT1	1.30396	10.4235	2.4759	0.0293974	0.152534	-3.7459
ARL13A	1.30537	2.76652	2.89271	0.0136604	0.104839	-3.03001
TRAM2	1.30546	10.1065	3.43946	0.00498351	0.0653772	-2.07239
RP11-766F14.2	1.3061	0.904222	2.41266	0.0329852	0.162069	-3.85211
TP53BP1	1.30662	10.3306	2.6102	0.0229911	0.135597	-3.51788
CCDC71L	1.30722	10.1858	3.70995	0.00304208	0.0540984	-1.60016
TSSK3	1.30816	3.93862	3.05299	0.0101583	0.0902979	-2.75009
FAM131B	1.30857	4.57881	2.49872	0.028198	0.14991	-3.70739
CD47	1.30862	11.9139	4.38667	0.000911932	0.0360341	-0.444869
FAM208B	1.30901	10.7635	4.1078	0.00148917	0.0421989	-0.915178
SAMHD1	1.30945	11.1927	2.66015	0.0209754	0.130073	-3.43234
ALOX12	1.31025	6.20374	3.33865	0.00599735	0.0701167	-2.24912
MB21D2	1.31051	7.36872	2.96852	0.0118747	0.0975855	-2.8978
SLC19A2	1.311	8.68163	2.78742	0.0165915	0.115454	-3.21286
CPEB3	1.31134	7.74211	3.13357	0.00875316	0.0840891	-2.6089
FAM229B	1.31166	7.69097	2.26275	0.0432538	0.185861	-4.10026
RAPGEF4	1.31246	7.34397	3.43495	0.00502489	0.0654542	-2.08028
PM20D2	1.31266	9.34371	2.93013	0.0127477	0.101094	-2.96479
KCND1	1.31285	7.87679	3.42025	0.00516233	0.0658722	-2.10605
CARD8	1.31299	10.1858	3.97606	0.00188319	0.0448578	-1.14037
GTF2A1	1.31386	10.2214	4.29408	0.00107208	0.037682	-0.59998
GOLGA8S	1.31409	1.15976	2.67413	0.0204428	0.127933	-3.40832
C22orf23	1.31559	6.10962	2.30003	0.0404456	0.180327	-4.03905
RAB2B	1.31605	9.44983	3.4581	0.00481604	0.0646239	-2.03973
CCDC136	1.31654	5.6721	2.3381	0.0377587	0.173288	-3.97619
ZFP36L1	1.31682	13.1246	3.03098	0.0105798	0.0919961	-2.7886
CDK17	1.31743	9.92933	5.86776	8.0139e-05	0.0154157	1.86703
SMIM10	1.31856	6.9477	3.03033	0.0105926	0.0920035	-2.78974
ANKRD36C	1.31934	6.39014	2.25788	0.0436341	0.186909	-4.10823
M6PR	1.31935	11.1902	2.52449	0.0269007	0.145733	-3.66377
NOTCH2	1.31942	12.4843	2.62696	0.0222942	0.133558	-3.48921
PP2D1	1.31951	3.26158	2.60157	0.0233583	0.13647	-3.53263
CCDC171	1.31986	5.92805	3.75755	0.00279063	0.0526016	-1.51749
H6PD	1.32156	11.6712	3.03187	0.0105626	0.0919429	-2.78705
C1orf74	1.32159	7.30291	2.92492	0.0128711	0.101674	-2.97388
THEM4	1.32184	9.23291	3.77534	0.00270225	0.0522194	-1.48665
DNM3	1.32242	6.74505	3.16068	0.00832576	0.0823803	-2.56136
CCNE2	1.32337	6.32497	4.33689	0.000994673	0.0369665	-0.528126
PHF12	1.32458	10.8216	5.9291	7.29406e-05	0.0149376	1.95534
ZGRF1	1.32508	7.15433	3.88283	0.002226	0.0483082	-1.30077
ORC6	1.32542	7.49264	2.43494	0.0316749	0.157971	-3.81477
ARHGEF9	1.32568	9.31334	3.62668	0.00353925	0.0568807	-1.74512
TTC21B	1.32618	8.94967	4.51429	0.000730922	0.0335768	-0.232866
B3GNT9	1.32637	8.91734	2.9406	0.0125033	0.099982	-2.94652
BBS9	1.3267	8.49694	4.36348	0.000949539	0.0365248	-0.483607
FKBP7	1.32693	8.03449	2.308	0.0398687	0.178861	-4.02593
BVES	1.32715	5.4871	2.81745	0.0156972	0.112218	-3.16082
CLDND1	1.32719	10.6618	5.07382	0.000284182	0.0233639	0.669565
FBXW7	1.32728	9.05088	3.70367	0.00307691	0.0542786	-1.61107
ITPR2	1.3275	10.2328	2.71937	0.0188092	0.122587	-3.33046
ARMT1	1.32777	9.38649	2.82604	0.0154503	0.111607	-3.14591
RGS1	1.32867	11.3488	2.39324	0.0341693	0.164427	-3.88455
CEP85	1.32998	8.37142	3.32835	0.00611212	0.0704973	-2.26719
FLNB	1.3301	13.2325	2.38556	0.0346488	0.165396	-3.89736
ZNF510	1.33075	8.306	2.89402	0.0136275	0.104694	-3.02773
HIC1	1.33208	8.5548	2.20157	0.0482673	0.198074	-4.19986
QKI	1.33258	11.447	2.63906	0.0218043	0.132202	-3.4685
ACAP2	1.33281	10.3597	4.91417	0.000370491	0.0255443	0.416785
RASA1	1.33294	10.2294	3.08809	0.00952031	0.0875941	-2.68861
SAP30	1.33305	7.35791	2.32953	0.0383488	0.174949	-3.99039
RBM25	1.33371	11.5901	5.34022	0.00018401	0.0192715	1.08256
SMURF2	1.33475	9.98868	2.86362	0.0144146	0.107834	-3.08063
CENPI	1.3348	6.52351	2.43129	0.0318863	0.158653	-3.8209
AGAP9	1.33498	7.84551	2.89795	0.0135287	0.104209	-3.02087
EMILIN1	1.33502	11.2484	2.35953	0.0363227	0.16984	-3.94066
ANGEL1	1.33564	9.4648	4.22375	0.00121311	0.0393153	-0.718505
SAMD8	1.33597	9.3923	5.28242	0.000202035	0.0200527	0.993906
BRCA1	1.33623	8.68245	3.72982	0.00293439	0.0536367	-1.56563
EDEM3	1.33713	10.5227	3.55063	0.00406586	0.0604977	-1.87786
C17orf51	1.33854	7.23861	2.7025	0.0194029	0.124531	-3.35953
CARD16	1.33876	8.13279	2.26297	0.0432364	0.185828	-4.09989
PRKD1	1.34044	8.32388	3.86408	0.00230239	0.0487883	-1.33313
NET1	1.34127	10.9979	2.22432	0.0463422	0.193223	-4.16295
LIG4	1.34191	8.76516	4.56562	0.000669073	0.0323301	-0.148201
CLEC2B	1.34224	8.56933	2.23944	0.0451026	0.189994	-4.13833
VPS13B	1.34271	10.0767	4.47794	0.0007783	0.0342369	-0.293026
RIOX2	1.3428	9.33582	3.34114	0.00597	0.0701167	-2.24476
C9orf24	1.34291	3.60827	2.72832	0.0185017	0.121289	-3.31502
CLASP2	1.34321	9.83506	5.39994	0.000167153	0.0186279	1.17362
KLF9	1.34328	11.0427	2.57685	0.0244417	0.139365	-3.5748
ZMYM3	1.34329	10.6407	2.20496	0.0479764	0.19726	-4.19438
C16orf52	1.34392	8.90473	6.71917	2.27277e-05	0.0124077	3.0387
UFL1	1.34417	10.2853	4.07234	0.00158601	0.0431556	-0.975618
FBXO11	1.34431	9.47033	3.04306	0.0103463	0.0911496	-2.76746
TMEM67	1.3446	8.10698	2.79691	0.0163037	0.114863	-3.19643
ERG	1.34566	8.49737	2.97201	0.0117984	0.0972427	-2.89171
KIRREL	1.34567	10.6059	2.59023	0.0238493	0.13758	-3.55199
MKRN2	1.34609	9.26912	4.40365	0.000885365	0.0357807	-0.416531
C19orf71	1.34737	6.77756	3.2985	0.00645734	0.0726346	-2.31956
HECTD2	1.34782	8.27633	3.95376	0.00195988	0.0453613	-1.17866
AHCTF1	1.34907	10.6597	4.43711	0.000835364	0.0348632	-0.36082
HLTF	1.34938	10.2501	4.03469	0.00169597	0.0437179	-1.03993
BRMS1L	1.3494	7.7816	3.45936	0.00480494	0.0646239	-2.03753
CLK1	1.34973	11.4793	3.72597	0.00295495	0.0536838	-1.57232
CCRL2	1.35025	6.94029	2.84625	0.0148844	0.109664	-3.11081
CDCA4	1.35026	8.78817	2.55157	0.0256003	0.142641	-3.61782
POT1	1.35088	9.47079	5.50985	0.00014025	0.0179211	1.33969
C9orf40	1.35154	7.28158	2.51928	0.0271583	0.146593	-3.6726
PIP4K2A	1.35219	10.3948	2.66035	0.0209676	0.13007	-3.43199
STIM2	1.35247	10.2159	4.75062	0.000487917	0.0290586	0.153863
CCDC117	1.35305	5.90953	2.5528	0.0255424	0.1424	-3.61571
ALKBH2	1.35567	8.45368	2.61758	0.0226819	0.134894	-3.50527
HRH4	1.3567	1.8355	4.30805	0.00104615	0.0374337	-0.576509
MEX3B	1.35695	7.29598	3.5904	0.0037812	0.0589428	-1.80842
SMG6	1.35755	9.33151	3.11447	0.00906741	0.0856486	-2.64238
SDR9C7	1.35768	1.18993	2.60299	0.0232973	0.136289	-3.5302
TOGARAM2	1.3584	5.51145	2.44865	0.0308943	0.155986	-3.79176
MTR	1.36063	10.9165	3.71221	0.00302964	0.0540984	-1.59623
GPNMB	1.36087	11.5616	2.42815	0.0320687	0.159188	-3.82616
DBF4	1.36099	8.16143	3.16605	0.00824362	0.0821107	-2.55194
STON1-GTF2A1L	1.3622	1.19306	3.2223	0.00743091	0.0777425	-2.45326
MSN	1.36325	13.8748	2.72978	0.0184519	0.121199	-3.3125
RNF219	1.36335	8.35248	2.46413	0.0300352	0.154336	-3.76573
PRRC2B	1.36374	11.628	3.14273	0.00860638	0.0836024	-2.59285
TEP1	1.3664	10.691	2.70315	0.0193796	0.124523	-3.35841
RBMXL2	1.36658	0.946093	2.23887	0.0451491	0.190041	-4.13927
FAM69A	1.36691	8.03059	2.44625	0.0310297	0.156108	-3.7958
SLC10A7	1.36703	7.81364	3.85528	0.00233917	0.0489178	-1.34832
SIGMAR1	1.36773	11.0557	3.64035	0.00345224	0.0564522	-1.72129
TGM1	1.36779	5.68812	2.76468	0.0173022	0.11811	-3.25221
INPP4A	1.36792	9.76284	3.15807	0.0083659	0.0825643	-2.56593
DUSP19	1.36988	7.00211	4.03852	0.00168443	0.0436629	-1.03337
VPRBP	1.37085	10.0573	8.70424	1.71451e-06	0.00656862	5.34772
AOAH	1.37101	8.46429	2.24822	0.0443976	0.188702	-4.12401
TOGARAM1	1.3711	9.07971	4.89144	0.00038486	0.0259591	0.380476
COBLL1	1.37154	9.85249	3.1456	0.00856086	0.083584	-2.58781
PDLIM3	1.37218	9.27326	2.6117	0.0229278	0.135515	-3.51531
PEX1	1.37226	9.49706	2.70945	0.0191562	0.123838	-3.34756
ATP2B1	1.37227	10.2564	2.88715	0.0138014	0.105288	-3.03968
EHBP1	1.37233	10.4418	3.63054	0.00351442	0.056812	-1.73838
FAN1	1.37376	8.60961	2.89871	0.0135098	0.104184	-3.01955
RAB31	1.37446	10.7506	2.38602	0.0346199	0.165365	-3.89659
RARG	1.37449	10.1226	2.9074	0.0132945	0.103314	-3.00441
LAIR1	1.37481	9.83358	2.53097	0.0265836	0.145057	-3.65278
DLG4	1.37492	8.47472	3.13115	0.00879239	0.0842978	-2.61315
SH3BGRL	1.37509	11.6763	3.39049	0.00545221	0.0672475	-2.15821
TRAPPC10	1.3757	9.22417	2.91036	0.0132222	0.103003	-2.99927
NAALAD2	1.37593	5.55173	2.85389	0.0146758	0.108956	-3.09754
UNC79	1.376	4.1079	2.28975	0.0412026	0.181732	-4.05598
MFSD4B	1.37622	7.21729	3.23685	0.00723412	0.0767487	-2.42773
MNDA	1.37658	8.15793	2.46907	0.0297659	0.153652	-3.75742
MAP1A	1.37671	8.39747	2.54094	0.0261033	0.143771	-3.63587
SMIM17	1.37689	1.95323	2.19009	0.0492677	0.199994	-4.21844
RACGAP1	1.37717	9.41128	2.45547	0.0305131	0.155082	-3.78031
STON1	1.37742	7.53206	2.98991	0.0114142	0.0958866	-2.86042
SENP6	1.37796	11.1558	7.07212	1.38661e-05	0.0101745	3.49099
STARD6	1.37909	1.20475	2.83614	0.015165	0.110562	-3.12838
RHOBTB1	1.37982	8.68132	2.47724	0.0293256	0.152363	-3.74365
USPL1	1.3802	9.36559	4.49775	0.00075209	0.0338052	-0.260211
FKTN	1.38034	9.21086	4.11975	0.00145793	0.0419987	-0.89484
UVRAG	1.38054	9.91275	4.14772	0.00138742	0.0416242	-0.847287
KLHL26	1.38114	8.42196	3.0645	0.00994435	0.0894877	-2.72992
CPOX	1.38172	9.26007	3.89848	0.00216424	0.0479285	-1.27379
NR4A2	1.38184	7.96681	2.66331	0.0208538	0.129685	-3.42691
PCMTD1	1.382	10.9071	4.45384	0.000811467	0.0344898	-0.333009
MED23	1.38226	9.65234	4.53042	0.000710873	0.0333741	-0.206228
RAB30	1.38267	8.48593	2.88173	0.0139402	0.106052	-3.04911
CARNMT1	1.38283	8.92957	4.01683	0.00175086	0.0441891	-1.07048
SPRY3	1.38421	5.72293	5.66202	0.000110309	0.0170779	1.56642
SGK1	1.38431	10.7973	2.71645	0.0189106	0.122887	-3.33549
MAT2B	1.38443	11.3714	5.83456	8.43461e-05	0.0154477	1.81898
KIR2DL3	1.38449	2.10473	2.64087	0.0217321	0.132044	-3.4654
HCFC2	1.38456	8.54227	4.42387	0.000854782	0.0351494	-0.382841
SETDB2	1.38477	9.0653	6.12934	5.38423e-05	0.0144702	2.23935
FILIP1	1.38548	6.74968	2.38734	0.0345369	0.165149	-3.89438
TRIB2	1.38602	10.2561	2.3595	0.0363247	0.16984	-3.94071
VSIR	1.38747	11.024	2.77967	0.0168306	0.116213	-3.22629
POU6F1	1.38764	8.61427	2.45774	0.0303867	0.155082	-3.77647
ASAH2	1.38835	4.7987	3.09877	0.00933427	0.0868796	-2.6699
CFAP69	1.38846	7.10756	2.32578	0.0386089	0.17555	-3.99657
IFT80	1.38865	9.7885	2.38696	0.0345607	0.165207	-3.89502
MEF2C	1.38876	9.5726	2.87904	0.0140098	0.106285	-3.0538
TRANK1	1.38888	10.15	3.14639	0.00854832	0.083584	-2.58642
UBE2V1	1.38918	8.10893	2.92407	0.0128912	0.101749	-2.97536
KTN1	1.3893	12.5625	2.71855	0.0188377	0.122696	-3.33187
ARMCX1	1.38937	8.92531	3.40072	0.00535073	0.0668614	-2.14028
RP11-449H3.3	1.38943	1.21191	3.19882	0.0077599	0.0795741	-2.49447
GLS	1.39147	12.0884	3.99823	0.00181002	0.0445024	-1.10236
PROB1	1.39152	7.41311	3.53169	0.00420905	0.0611531	-1.91097
SYCE2	1.39162	4.87636	3.92606	0.00205968	0.0466427	-1.2263
HPSE	1.39319	7.44637	2.33634	0.0378792	0.173527	-3.97911
GEM	1.39422	9.46904	2.65188	0.0212964	0.130882	-3.44651
FANCE	1.39443	7.52974	2.92003	0.0129879	0.102091	-2.9824
RSRP1	1.3947	10.6982	3.2707	0.00679659	0.0743974	-2.36833
ARL11	1.39524	6.32949	2.18361	0.0498414	0.201088	-4.22891
SMCHD1	1.39541	10.5956	5.18049	0.000238506	0.0213496	0.836266
FKBP14	1.39555	8.49481	2.27542	0.0422795	0.183569	-4.0795
WDHD1	1.39578	8.05532	3.4501	0.00488723	0.0650511	-2.05375
CCNB3	1.39606	4.35455	2.64119	0.021719	0.132044	-3.46484
KRIT1	1.39642	10.0369	3.36576	0.00570567	0.0687685	-2.20157
MCM9	1.39681	8.60116	4.42486	0.00085332	0.0351494	-0.3812
SHQ1	1.39701	8.64594	6.32974	3.99553e-05	0.0135116	2.51714
TTC14	1.39753	10.3783	3.44437	0.00493886	0.0653086	-2.06379
CHAMP1	1.39796	9.05203	7.24705	1.0918e-05	0.0101745	3.70814
GAB3	1.39834	7.56538	2.3467	0.0371764	0.171891	-3.96196
PLCB2	1.40008	9.78934	2.33844	0.0377357	0.173243	-3.97564
SFMBT1	1.40054	8.48421	4.24667	0.00116515	0.0389521	-0.679816
FAM46A	1.40094	9.0763	2.81567	0.0157489	0.112401	-3.1639
NEDD1	1.40143	9.30804	4.07841	0.00156897	0.0428894	-0.965256
NUDCD1	1.40153	9.03085	4.44208	0.000828188	0.0347532	-0.352553
TRPV2	1.40199	9.26242	2.46079	0.0302185	0.15469	-3.77135
GSAP	1.40234	10.0869	4.69957	0.000532096	0.0296303	0.0709921
TRIM58	1.40289	1.72123	2.57796	0.0243916	0.139249	-3.57289
ARID1A	1.40296	11.2328	5.29714	0.000197274	0.0199946	1.01654
FBXO33	1.40341	8.63597	5.4973	0.000143078	0.0179211	1.32082
NEK1	1.40393	8.45092	5.22914	0.000220304	0.0205316	0.911706
POU5F2	1.40397	1.47198	3.48988	0.00454373	0.0630744	-1.98411
INTS2	1.40423	8.84162	4.35434	0.000964819	0.0367506	-0.498911
OSBPL10	1.4045	8.76625	2.19568	0.0487782	0.199486	-4.2094
STK26	1.4056	9.14692	2.81719	0.0157048	0.112218	-3.16127
ERCC4	1.40561	7.92808	4.97482	0.000334841	0.0243887	0.513276
RAG1	1.40562	5.23216	2.65394	0.0212159	0.130811	-3.44298
ZDHHC20	1.40622	10.5742	3.64343	0.00343291	0.0564522	-1.71592
CD4	1.40719	11.1537	2.63695	0.0218888	0.13236	-3.47211
KIAA1462	1.40728	9.85619	2.70175	0.0194297	0.124605	-3.36082
FAM26E	1.40821	7.02599	2.35397	0.0366906	0.170759	-3.9499
PCNX4	1.40945	10.5056	3.72291	0.00297141	0.0538509	-1.57764
TMPPE	1.40954	5.3225	2.66052	0.020961	0.13007	-3.4317
NCAPG2	1.41052	9.10628	3.1236	0.00891583	0.0848509	-2.62638
MSANTD2	1.41077	8.45928	5.43327	0.000158465	0.0183112	1.22417
SLC8A1	1.41089	7.94879	3.17058	0.00817495	0.0818049	-2.54399
HSPH1	1.41121	11.4748	3.68571	0.00317895	0.0550881	-1.64231
TIGD2	1.41128	7.70895	3.19286	0.00784565	0.0798312	-2.50492
HPRT1	1.41166	9.66158	3.20547	0.00766524	0.0790712	-2.48279
ZNF474	1.41169	2.85029	2.27806	0.0420784	0.183152	-4.07516
TBC1D29	1.41179	1.47739	2.26376	0.0431755	0.185733	-4.09861
MNAT1	1.41191	8.66001	5.25395	0.000211589	0.0204263	0.950039
ARHGAP28	1.41237	5.41745	2.65136	0.0213171	0.130882	-3.44742
HSF2	1.41244	8.41106	3.77518	0.002703	0.0522194	-1.48691
TG	1.41276	4.55846	2.43976	0.0313987	0.157207	-3.8067
PIAS3	1.41287	9.91961	2.77787	0.0168865	0.116233	-3.2294
MSH5	1.41334	7.35526	2.69966	0.0195046	0.124681	-3.36442
GRK7	1.41334	1.62471	2.58314	0.0241613	0.138531	-3.56407
TNFRSF1B	1.4136	11.0411	2.62995	0.0221721	0.133311	-3.48409
TANGO6	1.41429	8.71256	4.08494	0.00155087	0.0426232	-0.954123
MAP3K12	1.41545	8.77045	7.06441	1.40143e-05	0.0101745	3.48131
SRFBP1	1.41598	8.23582	3.77382	0.00270965	0.0522194	-1.48927
ZNF608	1.41618	8.91834	2.9755	0.0117223	0.0969042	-2.8856
KLRC4	1.41623	1.62671	2.51464	0.0273894	0.147173	-3.68045
RASA2	1.41625	9.32408	3.14852	0.00851486	0.0833762	-2.58269
ITPRIP	1.41812	10.0643	3.15824	0.00836336	0.0825643	-2.56564
TAF2	1.41827	9.58286	5.18489	0.000236796	0.0213496	0.843108
OTUD7A	1.41892	5.757	3.2421	0.00716455	0.0763674	-2.41853
FOXO3	1.41908	10.4752	4.07659	0.00157404	0.0429521	-0.968355
SPRY1	1.41962	9.98959	2.58969	0.0238727	0.13758	-3.5529
MFSD13A	1.42093	7.74204	2.87007	0.0142437	0.107296	-3.0694
AC138969.4	1.42143	3.89141	3.00264	0.0111489	0.0945409	-2.83817
LIN52	1.42303	7.99413	3.87265	0.00226715	0.0486402	-1.31834
NRIP1	1.42323	9.41764	3.11327	0.00908756	0.0857966	-2.64449
POLR1B	1.42345	9.74118	3.52224	0.0042824	0.0616717	-1.92749
URB2	1.42389	8.65641	3.6894	0.00315768	0.0549532	-1.63588
RAB8B	1.42401	10.0332	3.08389	0.00959452	0.08796	-2.69598
CNTRL	1.42528	10.009	2.54151	0.0260759	0.14376	-3.6349
APPL1	1.42542	10.3276	9.09195	1.08887e-06	0.00541367	5.73685
ZNF211	1.426	8.40598	3.8617	0.00231229	0.0488898	-1.33724
WARS	1.42612	12.3459	3.05371	0.0101448	0.0902615	-2.74883
LHFPL1	1.42629	1.98743	2.35467	0.0366441	0.170667	-3.94874
OXR1	1.42672	9.69603	4.14075	0.00140465	0.0416242	-0.859131
TMF1	1.42681	10.2196	5.59134	0.000123276	0.0175043	1.46157
AHCYL2	1.42685	9.20671	4.38458	0.000915256	0.0360341	-0.448357
TTC23	1.42746	9.29263	2.77835	0.0168715	0.116232	-3.22856
MERTK	1.42831	7.96329	3.14349	0.00859425	0.0836024	-2.59151
NT5DC3	1.43028	8.60962	2.44561	0.0310656	0.156192	-3.79686
DNAJC24	1.43056	7.89612	3.33334	0.0060562	0.0702732	-2.25843
CYP27B1	1.43092	5.83567	3.11067	0.00913131	0.0860965	-2.64904
KIAA1324L	1.43206	8.12552	2.27271	0.0424855	0.184046	-4.08393
FGR	1.43211	8.54234	2.46072	0.0302221	0.15469	-3.77146
CD200	1.43404	7.93726	2.82368	0.0155179	0.111612	-3.15001
TPRG1	1.43473	6.03057	2.36219	0.036148	0.169469	-3.93624
RNFT1	1.435	8.16986	3.59363	0.00375897	0.0588291	-1.80277
IRAK1BP1	1.43506	7.55074	3.40857	0.00527419	0.0664578	-2.12652
SIRT1	1.43514	9.3352	5.99641	6.58242e-05	0.014662	2.05152
POGLUT1	1.43579	9.30609	5.74565	9.68035e-05	0.016506	1.68944
MR1	1.43651	10.3541	3.21427	0.00754175	0.0784736	-2.46735
UHRF2	1.43841	10.2631	3.9054	0.00213749	0.0477781	-1.26186
ATM	1.43934	10.8544	3.30611	0.00636749	0.0722771	-2.30621
CSRP2	1.44298	8.64465	2.71293	0.0190337	0.123307	-3.34156
GRAMD1C	1.44301	8.42732	2.50307	0.0279746	0.149188	-3.70003
MPP4	1.44341	3.07977	2.75236	0.0176997	0.11906	-3.27351
IL18BP	1.44367	9.88709	3.33638	0.00602248	0.0701521	-2.25311
TMC3	1.44436	2.41091	2.55085	0.0256339	0.142713	-3.61903
COL16A1	1.44689	10.7431	2.53175	0.0265459	0.144999	-3.65146
MEFV	1.44689	4.45913	3.07256	0.00979736	0.0889471	-2.71581
ZCCHC6	1.44733	10.2583	3.35992	0.00576729	0.0690921	-2.21181
CDCA3	1.44826	8.2341	2.40343	0.0335431	0.163416	-3.86754
LIN54	1.44882	8.65841	8.49469	2.20533e-06	0.00704088	5.12957
TRAM1L1	1.44971	6.12461	2.89793	0.0135294	0.104209	-3.02092
LPIN1	1.44992	9.71956	2.88472	0.0138635	0.10551	-3.04391
PGM2	1.45003	9.43801	4.01412	0.00175935	0.0442622	-1.07512
LHFP	1.45026	9.90801	2.7937	0.0164005	0.114967	-3.20199
RABGAP1L	1.45079	10.4904	2.98683	0.0114795	0.0961531	-2.86581
ACOT6	1.45147	1.4011	2.27031	0.0426696	0.184468	-4.08787
TMC2	1.45163	3.12794	2.45365	0.0306145	0.155215	-3.78337
ZNF599	1.45183	7.11839	3.87168	0.00227112	0.0486402	-1.32001
L3MBTL3	1.45288	8.20779	3.29246	0.00652959	0.0730511	-2.33016
SLFN5	1.45443	10.8232	2.40243	0.033604	0.163586	-3.86921
ALX1	1.45443	1.25691	2.62339	0.0224409	0.13396	-3.49532
CBLB	1.45485	10.2177	4.74326	0.000494039	0.0291718	0.141943
CNN3	1.45531	11.9593	3.27106	0.00679211	0.0743974	-2.36771
UTS2R	1.45546	1.00763	2.30888	0.0398057	0.178743	-4.02449
PAPOLG	1.45573	8.90385	6.02202	6.33129e-05	0.0144702	2.08792
SDAD1	1.45675	9.5999	4.19418	0.00127804	0.0402709	-0.768521
PTPRO	1.45708	6.67513	2.18232	0.0499564	0.201382	-4.231
SPIN2A	1.45753	2.35714	3.0653	0.00992981	0.0894877	-2.72854
PLCL1	1.45874	6.36464	4.06976	0.00159329	0.0431963	-0.980014
SEC23A	1.45959	10.2982	3.63509	0.00348546	0.0566012	-1.73046
ZDBF2	1.45966	8.15634	3.85289	0.00234926	0.0489178	-1.35245
NCAPD2	1.46042	11.1866	4.03225	0.00170336	0.0437179	-1.04409
LMLN	1.4606	8.13853	4.97834	0.000332889	0.024339	0.51885
SLC35E2	1.4612	5.62775	2.50599	0.0278261	0.148727	-3.6951
STK4	1.46164	10.6731	4.29706	0.0010665	0.0375957	-0.594978
CYB5R4	1.46171	9.40416	4.06276	0.00161325	0.0433427	-0.991954
SMARCA1	1.46238	10.0979	2.35955	0.0363217	0.16984	-3.94064
CMTM6	1.46316	11.3848	3.39403	0.00541688	0.0671249	-2.152
MAP3K3	1.46336	10.2781	3.90575	0.00213614	0.0477781	-1.26126
BHLHE40	1.46348	12.3511	2.38273	0.0348272	0.165921	-3.90207
SELPLG	1.46391	10.1058	2.2816	0.0418118	0.182477	-4.06936
C17orf50	1.46415	1.26364	2.31042	0.0396952	0.178414	-4.02195
HELLS	1.46453	8.63456	3.13473	0.00873445	0.0840172	-2.60687
LYAR	1.46531	9.06012	3.27204	0.00677986	0.0743974	-2.36599
ELK3	1.4661	10.8926	3.07935	0.00967517	0.0882261	-2.70391
UBE2F-SCLY	1.46699	1.91185	3.0436	0.010336	0.0911295	-2.76652
TMEM64	1.46741	9.56212	2.5658	0.0249416	0.140441	-3.59361
ATP11B	1.46797	10.6199	3.99081	0.00183418	0.0445851	-1.11508
SMARCA2	1.46906	11.3516	6.93584	1.67491e-05	0.0106949	3.31862
SCLT1	1.46909	8.0629	4.35333	0.000966518	0.0367506	-0.500598
CENPK	1.46912	7.19516	2.2544	0.0439072	0.187366	-4.1139
SALL2	1.46922	8.19791	2.26386	0.0431672	0.185733	-4.09843
NAMPT	1.46972	11.7429	2.22036	0.0466717	0.194104	-4.16939
ZBTB11	1.46996	9.55127	5.85858	8.12794e-05	0.0154157	1.85377
EMB	1.4704	10.0046	2.25687	0.0437133	0.186992	-4.10988
BBS12	1.4706	7.09859	3.68167	0.00320232	0.0550881	-1.64933
SCN8A	1.47148	6.19473	2.27198	0.0425419	0.184153	-4.08514
LPAR6	1.47258	9.56618	2.96933	0.0118568	0.0974804	-2.89638
RAPH1	1.47298	6.64018	2.35686	0.0364991	0.170167	-3.9451
PRKCH	1.473	9.78072	3.50249	0.00444	0.0625317	-1.96204
IL27RA	1.47378	9.41623	2.2965	0.0407045	0.180787	-4.04488
LILRB1	1.47543	7.94729	2.22741	0.0460857	0.192671	-4.15792
ZNF410	1.47589	6.06815	3.77397	0.00270896	0.0522194	-1.48902
FAM72A	1.47595	4.45485	2.62571	0.0223457	0.133558	-3.49136
RTEL1-TNFRSF6B	1.47608	6.98665	3.42482	0.00511921	0.0657553	-2.09804
LRCH4	1.47764	9.41429	2.55641	0.0253741	0.141735	-3.60958
VSTM4	1.47809	8.32845	2.24078	0.044994	0.189994	-4.13614
GCNT7	1.47834	2.66971	3.46594	0.00474738	0.0643146	-2.02602
MTBP	1.47881	7.1197	4.59962	0.000631138	0.031816	-0.0923254
RPS6KA2	1.47898	10.0585	2.74972	0.0177862	0.119223	-3.27808
TMC1	1.47931	1.52414	3.10346	0.00925381	0.0864712	-2.66169
TNS3	1.47979	12.3352	3.10798	0.00917674	0.0861192	-2.65375
PFKFB4	1.47998	6.77183	2.21723	0.046934	0.194856	-4.17447
DPY19L4	1.48027	9.82004	6.0264	6.28932e-05	0.0144702	2.09415
HPS5	1.48076	9.58299	4.28572	0.0010879	0.0377757	-0.614031
ACAD11	1.48152	4.92349	3.07782	0.0097026	0.088338	-2.7066
MYO5A	1.48257	9.49993	2.83385	0.0152293	0.110798	-3.13236
RCBTB2	1.48304	8.31336	3.87075	0.0022749	0.0486402	-1.32161
CHRNA5	1.48318	5.41675	2.57313	0.0246087	0.139532	-3.58113
RMDN2	1.48454	7.46239	4.20395	0.00125619	0.0399065	-0.75198
ARID1B	1.48458	11.1023	6.02185	6.3329e-05	0.0144702	2.08769
STMN4	1.48568	1.27855	2.82707	0.0154208	0.111526	-3.14412
ZBTB1	1.48618	10.1303	4.32324	0.00101869	0.0373036	-0.551005
ZNF843	1.4867	5.21307	3.2368	0.00723484	0.0767487	-2.42782
FGL2	1.48683	9.79515	3.48833	0.00455662	0.0630744	-1.98682
TXNDC16	1.48723	7.83161	2.84445	0.0149341	0.109776	-3.11395
PASK	1.48731	9.15042	3.14299	0.00860216	0.0836024	-2.59238
PTPRB	1.48858	9.43114	3.43063	0.00506488	0.0656892	-2.08786
STAG1	1.48864	9.64561	2.95885	0.0120887	0.0984987	-2.91467
DCHS1	1.49083	8.85447	3.92841	0.002051	0.0466427	-1.22225
CHN1	1.49095	7.75155	2.4015	0.0336609	0.163611	-3.87076
DMXL2	1.49102	9.32812	4.21357	0.00123507	0.0396744	-0.735713
ENOX1	1.4913	5.88442	2.28378	0.0416475	0.182256	-4.06577
DUSP1	1.49132	12.5933	3.67087	0.00326582	0.0553107	-1.66814
OTUD3	1.49134	7.75136	4.04427	0.00166727	0.0435321	-1.02355
EFS	1.49151	6.89811	2.25032	0.0442302	0.188157	-4.12057
RASGEF1B	1.49165	8.55235	2.78229	0.0167494	0.116011	-3.22175
WNK1	1.49176	12.1153	4.45346	0.000812011	0.0344898	-0.333652
DYNC1LI2	1.49223	10.9999	2.4005	0.0337217	0.163611	-3.87243
KDM7A	1.49227	8.95365	4.83898	0.000420291	0.0270171	0.296403
RAD9B	1.49327	3.90801	2.4503	0.0308016	0.155714	-3.78899
ARHGDIB	1.49337	12.286	2.23718	0.0452862	0.190325	-4.14202
NEMF	1.49345	9.68649	3.48818	0.00455786	0.0630744	-1.98708
SH2B3	1.49355	10.6317	3.05888	0.0100482	0.0898475	-2.73976
SETBP1	1.49357	8.30616	3.75394	0.00280893	0.0526016	-1.52376
PRDM6	1.49429	6.23834	2.2783	0.0420609	0.183152	-4.07478
RAD51B	1.49535	6.57329	3.671	0.00326503	0.0553107	-1.6679
NBEA	1.49545	8.59062	3.5454	0.0041049	0.060674	-1.887
PCYOX1L	1.49545	8.61494	2.63023	0.0221607	0.133311	-3.48361
NDRG1	1.49554	12.3858	3.42358	0.00513088	0.0657553	-2.10022
SNX16	1.49578	7.70661	4.47348	0.000784329	0.0342369	-0.300419
TCF21	1.49604	5.85962	2.41571	0.0328029	0.161826	-3.84701
DENND2C	1.49614	6.0175	3.06007	0.0100261	0.0897486	-2.73768
CEP135	1.49704	8.16002	4.57426	0.000659218	0.0322966	-0.133995
WDR76	1.49775	7.90343	2.81676	0.0157173	0.112218	-3.16202
FBXO41	1.49798	8.43813	2.81699	0.0157104	0.112218	-3.16161
BBX	1.49836	10.7849	3.30733	0.00635322	0.0722638	-2.30407
GOLGA8M	1.49911	2.18408	2.4469	0.0309928	0.156108	-3.7947
PHF19	1.49926	9.59939	2.94171	0.0124779	0.0998922	-2.9446
ADAMTS10	1.49951	10.2438	2.48914	0.0286954	0.150845	-3.72356
SLF1	1.49959	7.81488	5.36316	0.000177332	0.0189775	1.11761
PRDM2	1.50054	10.0211	4.87372	0.000396463	0.0263703	0.352126
SUMO4	1.50059	2.03887	3.65427	0.00336588	0.0560668	-1.69704
CCNA2	1.50068	8.61461	2.28179	0.041797	0.182466	-4.06904
FBXO43	1.50125	5.08488	2.82995	0.015339	0.111343	-3.13912
FERMT3	1.50139	10.2387	2.20603	0.047884	0.197092	-4.19264
ZCWPW1	1.50227	7.9069	2.71235	0.0190541	0.123389	-3.34256
LRRC37A2	1.50233	6.67572	2.9193	0.0130054	0.102145	-2.98367
KCNK13	1.50292	5.11569	2.34675	0.0371728	0.171891	-3.96187
FRMD4B	1.50376	9.90261	3.17325	0.00813481	0.0815866	-2.53932
ZNF221	1.5044	4.30055	3.03804	0.0104427	0.09151	-2.77625
CTSK	1.50508	10.1713	2.38133	0.0349157	0.166089	-3.9044
PELI1	1.50585	10.0177	3.21295	0.00756017	0.0784798	-2.46967
ERVFRD-1	1.50601	1.54262	2.60837	0.0230684	0.135802	-3.52101
MYADML2	1.50633	2.18909	2.33035	0.0382914	0.174919	-3.98902
CEP152	1.50647	7.33047	5.49704	0.000143137	0.0179211	1.32043
PRRT3	1.50656	6.4174	3.49719	0.00448328	0.0626385	-1.97131
EPSTI1	1.50865	9.34457	2.68815	0.0199223	0.126248	-3.38423
TTBK2	1.50876	8.60066	4.13571	0.00141724	0.0416242	-0.867687
ZNF331	1.50885	8.92794	2.61727	0.0226945	0.134927	-3.50579
FBXL14	1.50949	8.58943	3.97481	0.00188742	0.0448578	-1.14252
TNFSF13B	1.50963	8.36632	3.53323	0.00419723	0.0611531	-1.90828
PRSS53	1.51012	6.07659	3.94723	0.00198297	0.0456809	-1.18989
PER3	1.51013	8.63211	2.38587	0.0346292	0.165365	-3.89684
CEP19	1.51193	6.65246	3.84835	0.00236855	0.0492104	-1.36029
KIF18A	1.51212	6.93453	2.78894	0.0165451	0.115376	-3.21023
MKI67	1.51249	10.4528	2.45576	0.0304968	0.155082	-3.77981
UNKL	1.51282	8.78825	3.75137	0.00282204	0.0526872	-1.52822
PLA2G4B	1.51311	3.56674	2.3498	0.0369683	0.171356	-3.95681
HHIPL1	1.51361	7.01258	2.5249	0.0268804	0.145733	-3.66307
DOCK3	1.51369	5.37102	2.18391	0.0498147	0.201088	-4.22843
ADAM17	1.51424	9.40169	2.70082	0.0194627	0.124681	-3.36241
MAP3K7	1.51442	10.3199	6.91168	1.73236e-05	0.0107049	3.28777
HLA-DQB1	1.51558	11.8891	4.23626	0.00118667	0.0392249	-0.697375
TMPO	1.51578	11.3994	4.88175	0.000391156	0.0261162	0.364988
HEATR1	1.51592	10.5327	3.2791	0.00669222	0.0738457	-2.3536
GPR155	1.51614	8.28816	5.03624	0.000302391	0.0234478	0.610417
RMI1	1.51667	8.14889	5.64524	0.000113251	0.0170779	1.5416
GRM2	1.51675	4.37486	2.39129	0.0342906	0.164733	-3.8878
AOC3	1.51695	9.37554	3.22686	0.00736874	0.0775154	-2.44527
FAM208A	1.51739	10.9023	7.56799	7.11123e-06	0.0101745	4.09472
CARF	1.51782	8.10025	4.38974	0.000907056	0.0360341	-0.43973
TCF4	1.51842	10.4496	3.02214	0.0107543	0.0925653	-2.80407
MAP3K19	1.51908	2.09416	2.94365	0.0124332	0.0997782	-2.94121
ELMSAN1	1.51947	10.2794	3.3468	0.00590809	0.0699044	-2.23482
ACSF2	1.51976	9.51624	2.95912	0.0120827	0.0984923	-2.91421
CCL8	1.51985	4.63149	2.30785	0.0398796	0.178861	-4.02618
DNAJB5	1.51997	8.17694	3.13308	0.00876098	0.0840891	-2.60975
DIAPH3	1.52064	7.43752	2.28475	0.0415748	0.182244	-4.06418
ANGPTL2	1.52331	9.78845	3.30581	0.00637098	0.0722771	-2.30673
XKRX	1.5248	3.32483	2.40739	0.0333026	0.162741	-3.86092
ADGRE2	1.52541	7.05808	2.45221	0.0306948	0.155471	-3.78579
ST8SIA6	1.52587	2.98494	2.74966	0.0177882	0.119223	-3.27818
FAM175A	1.5272	7.62063	5.08366	0.000279606	0.0231856	0.68502
PPIL4	1.52901	9.46435	4.64333	0.000585646	0.0304854	-0.0207338
NFXL1	1.53065	8.32691	4.53338	0.00070725	0.0333696	-0.201335
ZC3H6	1.53195	8.89235	6.0357	6.20126e-05	0.0144702	2.10734
RFTN2	1.53262	6.4964	3.84687	0.00237487	0.0492883	-1.36285
ATP8B2	1.53295	9.72771	2.32158	0.0389031	0.176344	-4.00352
COL6A2	1.53298	13.4569	2.47029	0.0296998	0.153458	-3.75536
WDPCP	1.53378	7.05932	7.63016	6.55385e-06	0.0101745	4.16788
CNPY4	1.53415	8.68314	2.8392	0.0150795	0.110544	-3.12307
TMEM194A	1.53417	9.46659	4.12722	0.00143874	0.0419491	-0.882133
CHST10	1.53561	8.72401	3.483	0.00460131	0.0631395	-1.99615
SLC2A3	1.53629	9.96424	2.73074	0.0184193	0.121199	-3.31084
NCOA3	1.53666	10.7024	4.67532	0.000554526	0.0301386	0.031501
PCDH18	1.53695	7.13256	2.21427	0.0471831	0.195298	-4.17927
YPEL4	1.53736	5.46048	3.67023	0.00326959	0.0553107	-1.66924
SRGAP3	1.53764	7.5584	2.89172	0.0136853	0.104904	-3.03172
OSBPL8	1.53904	10.596	5.94659	7.10161e-05	0.0149376	1.9804
IRF8	1.54072	10.2852	2.19382	0.0489408	0.199722	-4.21241
BCKDHB	1.541	8.95557	4.16223	0.00135226	0.0414461	-0.822663
IGSF9B	1.54209	5.1711	2.19219	0.0490832	0.199801	-4.21504
PRR4	1.54346	4.80271	3.66386	0.00330769	0.0556297	-1.68034
KDM3A	1.54351	10.6521	7.20718	1.15255e-05	0.0101745	3.65904
MYO9A	1.54388	8.95513	3.4714	0.00470012	0.0639003	-2.01646
SQLE	1.54429	10.1442	4.23993	0.00117905	0.0392116	-0.691192
MYADM	1.54474	12.0416	2.91644	0.0130744	0.102393	-2.98867
KLHL5	1.54477	10.5388	3.57894	0.00386106	0.0591696	-1.82842
PMP22	1.54654	10.2701	2.83753	0.0151259	0.110562	-3.12596
SIRPD	1.5477	1.07148	2.61178	0.0229247	0.135515	-3.51519
TRMT11	1.54784	8.74308	3.92706	0.00205599	0.0466427	-1.22458
CCDC188	1.548	4.0389	2.72376	0.0186579	0.121894	-3.32289
ARID4A	1.54821	9.50052	4.38288	0.000917971	0.0360341	-0.451196
ITGA9	1.54831	8.99481	2.44309	0.0312087	0.156523	-3.8011
NUP210	1.54833	10.9364	2.57558	0.0244983	0.139374	-3.57695
TPTE2	1.54869	1.82217	2.18618	0.0496135	0.200833	-4.22477
BAP1	1.551	10.8648	3.43646	0.00501102	0.0653772	-2.07765
S1PR1	1.55149	9.3311	2.99994	0.0112047	0.0948296	-2.8429
METAP1D	1.5518	7.92961	3.11073	0.00913034	0.0860965	-2.64894
PURG	1.55206	2.51323	3.15858	0.00835805	0.0825643	-2.56504
FAM109B	1.55341	8.69331	2.26785	0.0428588	0.184994	-4.0919
BORA	1.55402	6.67797	3.82324	0.00247822	0.0502409	-1.40369
CALCRL	1.5548	9.3018	2.49253	0.0285187	0.150394	-3.71785
HOXA7	1.55496	1.57651	2.69823	0.0195557	0.124828	-3.36687
PPAT	1.55547	8.41172	4.26375	0.00113069	0.0386189	-0.651023
FOXM1	1.55615	9.63865	2.25113	0.0441664	0.188012	-4.11926
STK38L	1.55629	10.0218	2.98913	0.0114308	0.0959122	-2.86179
RNGTT	1.55723	9.12744	5.30781	0.000193898	0.0198626	1.03292
LMNB1	1.55809	10.0293	2.91129	0.0131993	0.102878	-2.99763
FMNL3	1.5588	10.6705	3.10706	0.00919247	0.0861502	-2.65538
SEMA4A	1.56117	8.83879	2.48663	0.0288272	0.151212	-3.7278
HSPBAP1	1.56195	8.72342	4.04642	0.00166087	0.0435321	-1.01987
KCNJ8	1.562	7.65947	2.78739	0.0165924	0.115454	-3.21291
SPAG5	1.56302	9.12189	2.42613	0.0321868	0.159568	-3.82955
AGAP5	1.56386	3.5594	2.51446	0.0273985	0.147181	-3.68076
RAB43	1.56388	6.78331	2.87518	0.01411	0.106624	-3.06052
TRAK2	1.56413	11.0355	3.11058	0.00913281	0.0860965	-2.6492
ZNF501	1.56419	6.21701	2.47935	0.0292129	0.152256	-3.74009
ALS2CR12	1.56471	3.72095	3.06334	0.00996575	0.0895883	-2.73196
EPB41L2	1.56532	10.6832	3.0112	0.0109738	0.0936366	-2.8232
WBSCR17	1.56601	5.31088	2.41263	0.032987	0.162069	-3.85216
LPAR1	1.56608	8.55938	2.46128	0.0301917	0.15469	-3.77053
CMTM1	1.5671	5.18902	3.16597	0.00824484	0.0821107	-2.55208
ZNF284	1.56872	6.35325	4.98265	0.00033051	0.0242577	0.525686
ABAT	1.56881	9.51188	2.78586	0.0166393	0.115612	-3.21556
MCTP2	1.56998	8.88643	2.75349	0.0176629	0.118928	-3.27156
NEK4	1.57047	8.79385	3.33158	0.00607589	0.0704463	-2.26152
RTEL1	1.57158	5.03784	3.76189	0.00276882	0.0525096	-1.50997
ABCA1	1.57166	9.47026	2.61372	0.022843	0.135331	-3.51187
REV3L	1.57177	9.24001	3.85836	0.0023262	0.0489178	-1.34299
KCNAB2	1.57289	10.2924	2.53415	0.0264297	0.144777	-3.64739
FAS	1.5729	9.16953	3.2435	0.00714608	0.0763674	-2.41607
LIX1	1.57308	1.33906	2.39121	0.0342955	0.164733	-3.88794
FANCA	1.5732	8.48074	3.10909	0.00915804	0.0861192	-2.65182
GRAPL	1.57353	1.58937	2.32686	0.0385338	0.175356	-3.99479
ZNF280C	1.57426	6.9046	6.43337	3.4317e-05	0.0135116	2.65828
ZNF582	1.57443	5.48482	2.93159	0.0127133	0.10101	-2.96224
NR3C2	1.5745	7.33025	2.58342	0.0241489	0.138531	-3.56359
IFNGR1	1.57476	11.2193	3.87755	0.00224726	0.0484962	-1.30989
PTK2B	1.575	10.3641	2.48616	0.0288523	0.151299	-3.7286
NEFH	1.5752	4.8941	2.53702	0.0262913	0.144185	-3.64253
RARRES3	1.57724	10.8964	2.58968	0.0238733	0.13758	-3.55292
FNDC1	1.57825	9.14579	2.18192	0.0499915	0.201419	-4.23163
TUBE1	1.58047	8.35416	5.93048	7.2787e-05	0.0149376	1.95731
KLHL21	1.58072	10.0672	2.22866	0.0459831	0.192416	-4.15589
TDRKH	1.58105	8.07864	3.10524	0.00922336	0.0862791	-2.65856
SCAPER	1.58126	8.65956	4.53024	0.000711093	0.0333741	-0.206524
AHI1	1.58148	8.92689	6.47326	3.23779e-05	0.0134833	2.71215
CSGALNACT2	1.58157	9.5801	4.63496	0.000594087	0.0307576	-0.0344264
CCDC38	1.58176	1.99131	2.57629	0.0244667	0.139365	-3.57575
TRERF1	1.58197	8.40702	2.66117	0.0209357	0.130041	-3.43057
CYR61	1.58223	11.6318	2.57131	0.0246911	0.139812	-3.58423
KCNE4	1.58243	8.18402	2.19845	0.0485376	0.198715	-4.20492
ITGB2	1.58267	11.7598	2.36575	0.0359155	0.168857	-3.93032
AK9	1.58281	7.00502	3.64647	0.003414	0.0564522	-1.71063
CYBB	1.5835	10.503	2.39439	0.0340983	0.164282	-3.88264
SYCE1	1.58506	1.49359	2.60128	0.0233704	0.136489	-3.53311
ANKRD44	1.58528	9.25774	3.08227	0.00962323	0.0879786	-2.69881
AGPAT5	1.58571	9.59234	4.0599	0.0016215	0.043382	-0.996852
GNAI1	1.58613	8.55049	2.85952	0.014524	0.108276	-3.08774
INCENP	1.58664	9.02757	3.69313	0.00313635	0.0547544	-1.62939
UHRF1	1.58754	8.51774	2.35055	0.0369182	0.171277	-3.95557
CNN2	1.58787	12.3089	3.3389	0.00599461	0.0701167	-2.24868
NRROS	1.58794	7.50922	2.47536	0.0294262	0.152596	-3.74681
ZNF839	1.58946	8.21515	4.40412	0.000884645	0.0357807	-0.415751
TEX14	1.59029	3.62416	3.49743	0.00448133	0.0626385	-1.9709
SMIM14	1.59029	11.8345	5.04372	0.000298672	0.0234478	0.622207
EZR	1.5906	13.4879	3.01379	0.0109215	0.0934793	-2.81868
ZNF578	1.59318	2.47593	2.769	0.0171651	0.11756	-3.24475
CNTNAP1	1.59381	7.43541	3.06866	0.00986832	0.0892965	-2.72265
MFAP3L	1.59513	6.99172	3.22689	0.00736826	0.0775154	-2.44521
NLRP3	1.59521	7.00909	2.73958	0.0181218	0.120293	-3.29559
ZNF813	1.59612	7.48539	3.43857	0.00499165	0.0653772	-2.07395
COL13A1	1.59657	7.14285	2.19171	0.0491257	0.199801	-4.21582
IFFO1	1.59722	9.25201	3.18493	0.00796135	0.080564	-2.51883
RP2	1.59787	9.08898	3.39161	0.00544105	0.0672475	-2.15625
TMTC2	1.59793	8.30309	2.67905	0.0202584	0.12773	-3.39986
GLUL	1.59828	13.6886	4.23471	0.00118993	0.0392329	-0.700005
GPR65	1.59897	7.20176	2.88539	0.0138464	0.105506	-3.04275
MARK1	1.59906	7.04804	2.25468	0.0438853	0.187366	-4.11345
ZNF141	1.60045	7.69759	3.44275	0.00495352	0.0653243	-2.06662
S1PR3	1.60046	9.2348	2.55967	0.0252231	0.141355	-3.60403
DCLK1	1.60087	6.91597	2.66075	0.020952	0.13007	-3.4313
TMEM30A	1.60189	12.0554	5.45665	0.000152651	0.0181548	1.25955
ZNF577	1.60284	7.57151	3.68419	0.00318773	0.0550881	-1.64496
MDM1	1.60324	8.30942	6.14115	5.28958e-05	0.0144702	2.25591
TTC39B	1.60379	8.41857	3.46444	0.00476042	0.0643474	-2.02864
PTPRE	1.60486	10.028	2.78469	0.0166753	0.115737	-3.21759
RELL1	1.60576	6.49116	2.94169	0.0124784	0.0998922	-2.94463
NBPF15	1.60595	8.82706	2.25911	0.0435373	0.186703	-4.10621
HMGB2	1.60595	10.9438	3.7465	0.00284702	0.0527671	-1.53666
MATN1	1.6063	3.12315	2.42241	0.0324057	0.160321	-3.83579
ITPRIPL2	1.60724	10.2808	2.23769	0.0452442	0.19019	-4.14118
EPHA3	1.608	8.78218	2.5306	0.0266016	0.145097	-3.6534
MYH13	1.60818	1.61336	2.24093	0.0449821	0.189994	-4.1359
GOLIM4	1.60941	10.531	3.09618	0.00937907	0.0870472	-2.67444
CITED2	1.60956	9.38222	3.33338	0.00605576	0.0702732	-2.25836
WDR19	1.60957	9.28565	4.19427	0.00127784	0.0402709	-0.768367
OR1L8	1.61021	1.11476	3.01746	0.0108476	0.0929931	-2.81225
HK3	1.61022	7.11914	2.27356	0.0424208	0.183891	-4.08255
GCH1	1.61132	8.6753	3.75614	0.00279778	0.0526016	-1.51994
NR2F1	1.61268	9.4099	2.52924	0.0266679	0.14515	-3.65571
GPM6B	1.61312	6.35914	3.34049	0.00597714	0.0701167	-2.2459
TBC1D9	1.61392	10.6672	3.36331	0.00573144	0.0689441	-2.20587
HEATR5A	1.61462	8.82036	3.63375	0.00349392	0.0566012	-1.73278
CCDC13	1.61473	4.2597	2.62739	0.0222768	0.133558	-3.48848
TAS2R20	1.61516	4.14483	3.32806	0.00611539	0.0704973	-2.2677
PIM2	1.61536	10.1002	2.32697	0.0385266	0.175356	-3.99462
PEX3	1.61635	8.09672	4.25298	0.00115229	0.0387885	-0.669178
TTC5	1.61727	8.79124	4.84745	0.000414348	0.0267594	0.310002
SYCP3	1.61796	3.16261	2.45641	0.0304609	0.155082	-3.77873
CEP55	1.61833	8.59386	2.32473	0.0386825	0.17576	-3.99832
KLF7	1.61894	10.1984	4.0285	0.00171479	0.0438564	-1.05051
FRYL	1.61895	10.4068	7.93027	4.44789e-06	0.00905293	4.51332
PAIP2B	1.62149	7.20683	2.46038	0.0302409	0.15469	-3.77204
MAML2	1.62162	9.75893	4.31555	0.00103251	0.0373888	-0.563919
USP45	1.62179	7.83696	5.92589	7.33001e-05	0.0149376	1.95073
HACD4	1.62204	7.5859	3.36769	0.00568549	0.0686271	-2.19819
CEP162	1.62329	8.38713	6.30217	4.16155e-05	0.0135116	2.4793
AKT3	1.62364	10.4066	3.09174	0.00945632	0.087341	-2.68222
GPR183	1.62365	8.55608	2.29081	0.0411238	0.181714	-4.05423
BTN3A2	1.62388	11.519	2.4952	0.02838	0.150055	-3.71334
AGTPBP1	1.62414	8.54292	4.21626	0.00122922	0.0396413	-0.731159
MBOAT2	1.62453	9.42928	2.64962	0.0213853	0.131202	-3.4504
KLF12	1.62453	8.87338	4.26122	0.00113573	0.0386189	-0.65529
SLC35G6	1.62457	1.1247	3.78994	0.00263182	0.0518675	-1.46134
LXN	1.62459	9.43981	3.02921	0.0106147	0.0920035	-2.79171
ATP11C	1.62719	9.35763	4.59269	0.000638684	0.0320173	-0.103701
MOSPD2	1.62939	8.77614	4.95182	0.000347916	0.0247392	0.476752
SENP7	1.62994	9.44694	4.4717	0.000786757	0.0342369	-0.303381
SNX29	1.63006	9.94072	2.69616	0.0196307	0.125099	-3.37045
CNST	1.6302	9.66641	7.34997	9.50255e-06	0.0101745	3.83375
FBXO32	1.63052	9.52011	2.57272	0.0246272	0.139532	-3.58182
LATS1	1.6308	9.68306	5.38686	0.000170702	0.0186279	1.15372
ASAP1	1.63319	10.7735	3.29915	0.00644965	0.0726346	-2.31842
DSE	1.63357	10.0653	3.87124	0.00227289	0.0486402	-1.32076
CDC7	1.635	7.56559	4.50646	0.000740863	0.0336303	-0.245804
TAOK3	1.63695	10.3911	6.63661	2.55719e-05	0.0124077	2.93013
MBNL3	1.63696	10.1328	2.35208	0.0368162	0.170969	-3.95303
EMSY	1.63777	8.98128	4.12039	0.00145626	0.0419987	-0.893745
FAM234B	1.63837	6.98072	3.45795	0.00481744	0.0646239	-2.04001
RBMS1	1.63935	10.8682	5.67423	0.000108218	0.0170779	1.58446
GOLGA8Q	1.63943	1.13499	2.28119	0.0418424	0.182498	-4.07003
PORCN	1.64038	8.26589	3.63376	0.00349392	0.0566012	-1.73278
CHORDC1	1.64065	9.46798	4.99288	0.000324937	0.0242198	0.541898
ZNF790	1.64107	7.43289	2.49735	0.0282686	0.149932	-3.7097
CYLD	1.64212	11.0219	4.38091	0.000921128	0.0360841	-0.454487
HPCAL4	1.64248	2.71758	2.1943	0.0488989	0.199722	-4.21163
LILRA6	1.64292	5.31558	2.54625	0.0258509	0.143287	-3.62685
IRAK2	1.643	9.23959	2.34657	0.037185	0.171891	-3.96217
UNC13C	1.64362	1.38789	2.64444	0.0215898	0.131864	-3.45928
HNRNPA1L2	1.64548	7.28633	3.99229	0.00182932	0.0445611	-1.11253
PAX6	1.64608	7.08564	2.43934	0.0314223	0.157258	-3.80739
NAP1L5	1.64869	6.79909	4.62441	0.000604905	0.0312333	-0.0516948
SGIP1	1.65048	6.35719	3.08693	0.00954068	0.0876974	-2.69064
ZNF568	1.65076	7.3291	2.98532	0.0115115	0.0963369	-2.86844
DGKE	1.6517	8.14719	2.99106	0.0113901	0.0957384	-2.85841
SMAD9	1.65189	6.93872	3.11746	0.00901743	0.0853313	-2.63714
RNASEL	1.65261	8.24402	3.46908	0.00472015	0.0640709	-2.02052
SPDYE1	1.65269	3.01713	2.74368	0.0179853	0.119937	-3.28851
RHCE	1.65294	2.54058	2.36121	0.0362122	0.169645	-3.93787
GLIPR1L2	1.65386	4.61602	2.51552	0.0273454	0.147173	-3.67896
TICRR	1.65387	6.78085	2.277	0.0421591	0.183349	-4.0769
SLC46A2	1.65397	1.39505	5.00241	0.000319836	0.0241212	0.556978
FAM57B	1.6547	3.0418	2.77134	0.017091	0.117346	-3.24069
CDK1	1.6547	9.03168	2.34598	0.0372247	0.171992	-3.96315
STK31	1.65521	4.23087	2.40631	0.0333681	0.162936	-3.86273
TRIM59	1.65579	8.21636	4.99639	0.000323046	0.0242153	0.547459
BOD1L1	1.65703	10.7638	5.08107	0.000280803	0.0231856	0.680954
FAM205C	1.65831	1.14806	2.99295	0.0113503	0.0954883	-2.85511
NDE1	1.65894	9.51093	4.56256	0.000672602	0.0323301	-0.153237
AFAP1	1.65941	10.2804	3.09664	0.00937103	0.0870365	-2.67363
FPGT-TNNI3K	1.65969	4.37272	2.54502	0.025909	0.14332	-3.62894
WNT8B	1.66022	1.89938	3.46071	0.0047931	0.0645539	-2.03517
DPY19L1	1.66038	9.92262	3.79851	0.0025914	0.0515009	-1.4465
SGO2	1.66054	7.45582	2.64335	0.021633	0.131864	-3.46114
TRPC5	1.66125	1.1501	2.65904	0.0210179	0.130171	-3.43423
PHACTR1	1.66221	7.49602	3.08288	0.00961241	0.0879786	-2.69774
BCL6	1.66284	9.95802	3.87734	0.0022481	0.0484962	-1.31025
IPPK	1.66292	6.50188	2.40762	0.0332883	0.162713	-3.86053
IL2	1.66324	1.65147	2.82551	0.0154654	0.111607	-3.14683
NRP2	1.66378	10.2638	2.28557	0.0415137	0.182198	-4.06284
KLHL20	1.66524	9.21794	3.87664	0.00225093	0.0485027	-1.31145
MAFB	1.66544	9.93699	2.82335	0.0155272	0.111612	-3.15058
ZNF829	1.66559	6.26449	2.62996	0.022172	0.133311	-3.48409
GPR135	1.66575	5.83338	4.38396	0.000916243	0.0360341	-0.44939
CKAP2	1.6671	9.074	3.03359	0.0105291	0.0918466	-2.78404
NPL	1.6684	8.6715	3.55261	0.00405117	0.0604977	-1.8744
CACNA1C	1.66972	7.9073	2.81143	0.0158727	0.113028	-3.17126
EVI2A	1.67115	8.1528	2.76301	0.0173556	0.118147	-3.2551
PAQR3	1.67149	8.12516	3.69554	0.00312266	0.0547544	-1.6252
BRIP1	1.67248	7.24926	2.70295	0.0193868	0.124523	-3.35875
NCAPG	1.67337	8.2616	2.43795	0.031502	0.157354	-3.80973
ZNF81	1.67484	6.88714	4.5656	0.000669099	0.0323301	-0.148239
PABPC4L	1.67509	4.22136	3.12356	0.0089165	0.0848509	-2.62645
FAM161A	1.6765	6.85312	5.38183	0.000172085	0.0186279	1.14607
FAM83D	1.67655	7.43677	2.19709	0.0486555	0.199155	-4.20712
EHD2	1.67725	11.5202	2.86798	0.0142988	0.10754	-3.07303
LCP2	1.67807	10.0511	3.61291	0.00362913	0.0576267	-1.76913
PPM1N	1.67868	5.69896	2.7991	0.016238	0.114612	-3.19264
ST8SIA4	1.67884	8.41685	3.58428	0.00382364	0.0590903	-1.8191
ADGRA2	1.67934	10.0653	3.48519	0.00458286	0.0631299	-1.99231
KLHL2	1.67949	8.78841	4.22286	0.00121501	0.0393153	-0.720005
F8	1.68078	8.21886	3.423	0.0051363	0.0657553	-2.10123
B4GALNT1	1.68118	6.73519	2.25483	0.0438732	0.187366	-4.1132
DAAM1	1.6823	9.79858	3.56183	0.00398352	0.0601566	-1.85829
TM4SF18	1.68253	8.27835	2.68244	0.0201325	0.127196	-3.39404
CCSAP	1.68324	8.30778	4.12457	0.0014455	0.0419681	-0.886629
C5orf58	1.68474	3.43556	4.11156	0.00147924	0.0420421	-0.908766
MAGEH1	1.685	9.18549	6.34084	3.93068e-05	0.0135116	2.53234
GLI3	1.68628	7.42722	2.80966	0.0159246	0.11315	-3.17433
KIAA0825	1.68663	5.22611	2.9242	0.0128881	0.101749	-2.97513
RAD51AP1	1.68776	7.64807	2.7103	0.0191261	0.123693	-3.34609
CCIN	1.68801	2.12046	3.18175	0.00800824	0.0808676	-2.52441
PRPH2	1.68892	4.51083	3.61763	0.00359804	0.0573411	-1.76089
LRRC4C	1.68897	5.31128	2.27443	0.0423548	0.183729	-4.08113
IKZF1	1.69005	9.3491	2.27389	0.042396	0.183825	-4.08201
AHR	1.69065	10.9239	2.78987	0.0165168	0.115341	-3.20862
TRAPPC3L	1.69101	1.4207	3.30378	0.00639486	0.072314	-2.31029
ARNTL2	1.69111	10.128	2.28377	0.0416484	0.182256	-4.06579
PNISR	1.69144	11.2818	3.89069	0.00219477	0.0481041	-1.28722
FBXO48	1.6917	6.72675	3.3826	0.0055318	0.0676674	-2.17204
NCOA7	1.69233	10.9366	3.38696	0.00548769	0.067386	-2.1644
BLM	1.69346	7.60921	3.01332	0.010931	0.0934793	-2.8195
SGK494	1.69357	6.40163	3.2808	0.00667132	0.0738277	-2.35062
NKTR	1.69381	10.7986	4.66117	0.000568073	0.0301386	0.00841256
ENC1	1.6939	10.4109	2.681	0.020186	0.12745	-3.39652
ANTXR1	1.69691	11.0875	2.31718	0.0392133	0.177246	-4.01078
B3GALNT1	1.69698	8.09154	2.94982	0.0122922	0.0993124	-2.93044
CIITA	1.69726	10.0678	2.38745	0.0345301	0.165149	-3.8942
ERCC6L	1.69777	6.16677	3.06245	0.00998212	0.089628	-2.73352
SLC41A1	1.69808	9.99428	3.48247	0.00460578	0.0631555	-1.99708
NIN	1.69812	10.196	3.36314	0.00573328	0.0689441	-2.20617
NEMP2	1.69843	7.93233	5.44919	0.00015448	0.0181548	1.24828
OR5K2	1.69847	1.42587	2.85745	0.0145798	0.108547	-3.09136
MMP21	1.69965	1.82292	3.98524	0.00185253	0.0448578	-1.12462
MGAT2	1.70077	6.73932	3.02559	0.0106859	0.0922067	-2.79804
SYPL2	1.70142	4.71898	3.56847	0.00393554	0.0598803	-1.8467
PCED1B	1.70158	8.56611	2.19966	0.0484328	0.198519	-4.20296
ESR2	1.70162	5.01962	2.56729	0.0248735	0.140222	-3.59107
GIMAP4	1.70242	9.97431	2.98772	0.0114607	0.0960372	-2.86426
MRVI1	1.70259	8.85541	2.61146	0.0229381	0.135525	-3.51573
DACT1	1.70265	7.53954	2.741	0.0180744	0.120178	-3.29314
CYP26C1	1.70324	1.67917	2.45796	0.0303746	0.155079	-3.77611
AMICA1	1.70331	9.07784	2.33615	0.0378923	0.173527	-3.97943
MPEG1	1.70354	9.99182	2.62632	0.0223205	0.133558	-3.49031
SFMBT2	1.70428	8.3217	3.67057	0.00326758	0.0553107	-1.66865
LRRC55	1.7045	4.65208	2.55632	0.0253786	0.141735	-3.60974
MFAP3	1.70514	8.33054	2.51742	0.0272509	0.146857	-3.67575
FAM196B	1.70629	1.43128	2.58291	0.0241714	0.138548	-3.56446
LRRTM2	1.7079	2.82863	2.76148	0.0174048	0.118389	-3.25775
APBB2	1.70831	10.2891	4.1676	0.00133949	0.0412527	-0.813561
DDHD1	1.70836	8.7457	3.67791	0.00322431	0.0550981	-1.65589
SHROOM4	1.70851	7.76223	3.13578	0.0087175	0.0840172	-2.60503
PIK3R5	1.70886	8.51817	2.60759	0.0231017	0.135849	-3.52235
SACS	1.70903	9.22252	3.30985	0.00632383	0.0720839	-2.29965
HECA	1.70959	9.94873	3.64214	0.00344101	0.0564522	-1.71817
SLC6A13	1.71081	2.66113	2.2798	0.0419474	0.18279	-4.07232
HAUS4	1.71126	9.26694	6.10861	5.55474e-05	0.0144702	2.21024
KIF15	1.71144	6.99353	2.92003	0.0129878	0.102091	-2.9824
TEK	1.71157	7.95423	2.79434	0.0163812	0.114967	-3.20088
G2E3	1.71198	8.50788	7.07904	1.37346e-05	0.0101745	3.49967
RGPD3	1.71198	1.83146	4.7422	0.000494928	0.0291718	0.140225
CCDC66	1.7133	8.34304	5.80284	8.85836e-05	0.0157121	1.77291
ZNF878	1.71369	2.80936	2.49046	0.0286264	0.150578	-3.72133
SYNGAP1	1.71402	9.11923	4.24296	0.00117278	0.0391343	-0.686083
BUB1B	1.71455	8.0986	2.88856	0.0137656	0.105183	-3.03724
LRRCC1	1.71473	8.51749	3.64618	0.00341577	0.0564522	-1.71113
DOPEY1	1.71514	9.13185	5.28312	0.000201806	0.0200527	0.99498
CASP1	1.71547	9.45796	3.39566	0.00540067	0.0671249	-2.14914
FAM133A	1.71646	1.9808	2.89905	0.0135013	0.104161	-3.01897
KIF5C	1.71649	5.80705	2.48464	0.0289323	0.151511	-3.73116
SLC25A36	1.71718	10.3236	4.3292	0.00100814	0.037067	-0.54102
MB21D1	1.71823	7.78401	2.2044	0.0480237	0.197358	-4.19528
KIF11	1.71836	9.04834	3.13626	0.00870981	0.0840172	-2.60419
ERVW-1	1.71856	1.43977	2.2586	0.0435772	0.186766	-4.10704
ADAMTS17	1.719	5.32514	2.31595	0.039301	0.17748	-4.01282
TEX9	1.71979	7.92848	2.79325	0.0164141	0.114997	-3.20277
GALC	1.72022	9.92789	3.11728	0.00902046	0.0853313	-2.63745
IPMK	1.7213	7.89638	7.47525	8.03887e-06	0.0101745	3.98456
OTUD4	1.72155	10.2301	6.684	2.38958e-05	0.0124077	2.99258
C19orf38	1.72201	6.33388	3.33131	0.00607891	0.0704463	-2.262
MYO18B	1.72229	2.44235	2.23852	0.0451773	0.190118	-4.13983
KIF3A	1.72242	8.86557	7.31482	9.96262e-06	0.0101745	3.79102
GSG2	1.72285	5.79363	3.74573	0.00285101	0.0527671	-1.53801
SCML1	1.72399	8.66417	3.37753	0.0055836	0.0678945	-2.18093
TSPYL4	1.72442	9.33391	3.68418	0.00318774	0.0550881	-1.64496
CRISPLD1	1.72519	5.7838	3.72576	0.00295609	0.0536838	-1.57268
CCDC89	1.72713	2.59194	2.95413	0.0121948	0.0989773	-2.92293
ARHGAP23	1.72726	10.0232	3.04956	0.0102228	0.0905351	-2.75608
KHNYN	1.72738	10.4352	5.01079	0.000315419	0.0239066	0.570229
CELF4	1.72762	4.1357	2.40821	0.0332526	0.162621	-3.85954
ZNF460	1.72908	5.32906	3.21265	0.00756432	0.0784798	-2.47019
RNF169	1.72915	8.52697	2.57772	0.0244027	0.139249	-3.57331
KIF23	1.72965	8.60463	2.50105	0.028078	0.149572	-3.70344
ARHGAP18	1.73196	9.42365	3.35206	0.00585129	0.0697928	-2.22561
HSPG2	1.73325	12.7995	2.52958	0.0266516	0.145121	-3.65514
IQCB1	1.73352	9.47534	6.19998	4.84376e-05	0.0143316	2.33801
SLC1A3	1.73481	7.96211	2.60946	0.0230224	0.135697	-3.51915
DOCK9	1.73538	10.212	4.85847	0.000406744	0.0265924	0.327687
SLC16A6	1.73561	5.90276	2.37028	0.0356221	0.167995	-3.92279
CHRD	1.73583	8.29777	2.58128	0.0242439	0.138839	-3.56725
TMEM173	1.73596	10.322	2.58011	0.0242958	0.138928	-3.56923
ZNF615	1.73599	7.59554	3.83672	0.0024187	0.0497131	-1.38038
ZNF155	1.73617	6.30303	2.96119	0.0120367	0.0982006	-2.9106
EPX	1.73653	2.89093	3.02579	0.0106819	0.0922067	-2.79768
SOX7	1.73749	6.8276	2.56071	0.0251754	0.141259	-3.60227
SERPINI2	1.73827	1.45342	2.47663	0.0293579	0.152489	-3.74466
ATRIP	1.73929	1.70413	5.58321	0.000124867	0.0175043	1.44946
OSBPL3	1.74018	10.1303	2.96244	0.0120089	0.0980574	-2.90842
MMP23B	1.74242	2.80437	2.43183	0.0318548	0.158604	-3.81999
NLRP1	1.74302	9.75295	2.2421	0.0448878	0.189889	-4.13399
FCGR2B	1.7435	7.95887	2.4433	0.0311966	0.156523	-3.80075
PDK3	1.7438	6.92185	2.73459	0.018289	0.120725	-3.3042
HOXA9	1.74447	2.68443	2.38177	0.0348879	0.166087	-3.90367
MDN1	1.7452	10.0581	5.83205	8.46736e-05	0.0154477	1.81534
SOCS3	1.74555	10.9207	3.29183	0.00653708	0.0730511	-2.33125
CDKN1B	1.74601	10.5999	4.14216	0.00140115	0.0416242	-0.856739
WDR64	1.7466	2.00167	3.03568	0.0104884	0.0917009	-2.78038
CEP170	1.74664	10.17	3.09074	0.00947384	0.0873955	-2.68397
ZNF23	1.74714	5.47669	2.51911	0.0271667	0.146593	-3.67289
DCAF4L1	1.74718	4.04455	3.15378	0.00843257	0.0828806	-2.57347
GIMAP6	1.7476	9.14151	3.24979	0.00706361	0.0759282	-2.40502
ZNF345	1.74863	7.00772	3.04001	0.0104048	0.09151	-2.7728
BAZ1A	1.74972	10.2957	4.48479	0.000769129	0.0341843	-0.281672
GLI2	1.75101	6.78862	2.60778	0.0230937	0.135849	-3.52202
FABP5	1.75133	7.79805	2.38151	0.0349043	0.166089	-3.9041
ADGRD1	1.75178	6.86031	2.44472	0.0311161	0.156288	-3.79836
IL18RAP	1.75224	5.79694	2.28227	0.041761	0.18244	-4.06826
SLC2A9	1.753	6.28779	3.90863	0.00212515	0.047669	-1.25631
SRGN	1.75307	11.3027	3.01898	0.0108173	0.0928802	-2.8096
SPATA32	1.75368	3.33705	2.22446	0.0463306	0.193223	-4.16273
C2orf66	1.75402	1.46432	3.01135	0.0109709	0.0936366	-2.82295
ZNF793	1.75452	7.16256	2.34093	0.0375662	0.17286	-3.97151
NLRC3	1.75663	8.29714	2.41096	0.0330868	0.162281	-3.85494
SNED1	1.75805	8.41155	3.52576	0.00425497	0.0614998	-1.92134
LVRN	1.7582	2.25969	3.22764	0.00735815	0.0774891	-2.4439
MYLK4	1.75883	5.63008	5.03877	0.000301128	0.0234478	0.614405
PRF1	1.75911	8.51514	2.78031	0.0168108	0.116213	-3.22518
MT-ND4L	1.75976	13.8963	2.61298	0.0228742	0.135449	-3.51313
ACTN3	1.75998	1.71845	2.80948	0.0159299	0.11315	-3.17464
SLC35G2	1.7612	7.58915	2.59485	0.0236479	0.137023	-3.5441
CCDC18	1.76152	6.97318	4.33303	0.00100141	0.0369665	-0.5346
SHOX2	1.76197	4.75255	2.38142	0.0349101	0.166089	-3.90426
CD55	1.76335	10.6297	2.35912	0.0363498	0.169875	-3.94135
FBXL7	1.76386	8.36585	3.58163	0.00384215	0.0591696	-1.82372
ZNF354C	1.76408	6.43608	4.23247	0.00119462	0.0392566	-0.703776
SPATA4	1.76411	1.61755	2.75653	0.0175643	0.11872	-3.26631
ATAD2	1.76551	9.53253	3.4614	0.00478702	0.0645539	-2.03396
CEP295NL	1.76552	2.55277	2.47108	0.0296568	0.153376	-3.75402
PCDHA7	1.76595	2.55306	2.41014	0.0331364	0.162301	-3.85632
FSTL1	1.76623	12.196	2.5748	0.0245338	0.139374	-3.57829
TMEM256-PLSCR3	1.76645	1.86917	4.97017	0.000337442	0.0244552	0.505898
FER	1.76676	9.50987	3.78192	0.00267029	0.0520992	-1.47524
SP4	1.76783	8.20389	4.77924	0.000464844	0.0286168	0.200158
ETS1	1.76916	11.7887	3.55985	0.00399795	0.0602555	-1.86175
ARHGAP31	1.76966	9.21894	3.99389	0.00182408	0.0445611	-1.10978
UBE3D	1.76992	6.10866	4.76094	0.000479463	0.0287918	0.170569
AGAP2	1.77077	7.73758	2.21354	0.0472453	0.195355	-4.18046
PIF1	1.77116	6.92401	3.26741	0.00683799	0.0746373	-2.37412
ARSK	1.77123	7.48997	4.08953	0.00153825	0.0425592	-0.94629
SLCO2B1	1.77139	10.8158	4.36861	0.000941087	0.0363718	-0.475035
PBRM1	1.77154	10.075	6.17663	5.01579e-05	0.0143407	2.30548
RSPO2	1.7718	2.26911	2.77513	0.0169721	0.116655	-3.23414
CEP57L1	1.77215	7.29736	3.93758	0.00201755	0.0461196	-1.20648
APOBEC3H	1.77244	5.87894	2.73179	0.0183838	0.121142	-3.30904
INSIG1	1.77357	10.4649	5.50827	0.000140604	0.0179211	1.33732
TLR8	1.77368	5.9921	2.6791	0.0202566	0.12773	-3.39978
PPM1K	1.77385	8.61289	2.56808	0.0248375	0.140145	-3.58973
RNF145	1.77402	11.051	3.61901	0.003589	0.0572449	-1.75849
TNFAIP3	1.77477	10.9967	3.06007	0.0100262	0.0897486	-2.73769
TTC26	1.77477	7.76161	4.13488	0.00141933	0.0416242	-0.869102
C14orf145	1.77522	7.10891	5.50017	0.000142427	0.0179211	1.32513
VGLL4	1.77529	9.78625	3.02909	0.0106169	0.0920035	-2.79191
HTRA4	1.77531	4.32573	2.4986	0.028204	0.14991	-3.70758
MEF2A	1.77656	10.4918	3.98375	0.00185748	0.0448578	-1.12718
KMT2C	1.77773	10.6655	3.02203	0.0107564	0.0925653	-2.80427
PLK1	1.77808	9.18369	2.39341	0.0341588	0.164427	-3.88427
RCSD1	1.77819	9.27349	2.65633	0.0211231	0.130569	-3.43889
MYOM1	1.77865	7.31952	2.26685	0.0429359	0.185202	-4.09354
NABP1	1.77963	9.76478	2.62584	0.0223404	0.133558	-3.49114
FMNL1	1.78035	10.6766	2.39149	0.0342777	0.164733	-3.88746
DCN	1.78082	12.6588	2.28359	0.041662	0.182256	-4.06609
PRTG	1.78105	5.44208	2.78016	0.0168155	0.116213	-3.22544
KCNC3	1.78333	7.58636	2.78631	0.0166258	0.11556	-3.21479
ZNF654	1.78348	8.45638	6.32093	4.04777e-05	0.0135116	2.50507
PAQR8	1.7839	8.87462	2.91123	0.0132007	0.102878	-2.99774
FAM198B	1.78414	9.2695	3.10187	0.00928094	0.0866402	-2.66446
SLC9A9	1.78417	7.6962	2.6749	0.0204137	0.127922	-3.407
LURAP1	1.78423	3.46196	3.54912	0.00407708	0.0604977	-1.8805
PRG4	1.78431	6.76105	2.21984	0.046715	0.194242	-4.17023
ATP2B4	1.78522	11.2405	4.20946	0.00124404	0.0396744	-0.742657
GAP43	1.78548	4.28602	2.24206	0.0448907	0.189889	-4.13405
RHOJ	1.78561	8.64983	3.80859	0.00254465	0.0508823	-1.42905
PLPP7	1.78629	5.01238	3.0951	0.00939773	0.0870938	-2.67633
OVCH1	1.78631	1.23668	3.54595	0.0041008	0.0606676	-1.88605
SRGAP2B	1.78646	5.12084	3.56055	0.0039929	0.0602268	-1.86054
RBL2	1.78656	10.9821	4.6668	0.000562645	0.0301386	0.0175967
NTN3	1.78706	1.7372	2.43174	0.0318599	0.158604	-3.82014
CDKN2C	1.78734	8.71683	2.94534	0.0123943	0.0997167	-2.93825
USP51	1.7876	6.09896	3.80264	0.00257214	0.051293	-1.43935
P2RY6	1.7877	6.98974	2.64168	0.0216996	0.132044	-3.46401
LMO7	1.78799	11.0708	2.43109	0.0318981	0.15867	-3.82124
RIPPLY2	1.78808	1.2379	2.4553	0.0305221	0.155082	-3.78058
HELB	1.79103	7.9302	4.77477	0.00046837	0.0286168	0.192939
GP5	1.79178	2.1367	2.28629	0.0414599	0.182195	-4.06166
COL6A6	1.79197	3.11356	2.43872	0.0314582	0.157258	-3.80844
ZCCHC18	1.79288	4.79541	2.44611	0.0310378	0.156108	-3.79604
RAI14	1.79299	10.3476	3.48712	0.00456668	0.0630831	-1.98893
PLA2G7	1.7933	7.81383	2.67418	0.0204409	0.127933	-3.40824
RFX3	1.79567	7.85492	4.06029	0.00162037	0.043382	-0.996179
BTBD19	1.79654	7.91699	4.26314	0.00113191	0.0386189	-0.652058
SLA2	1.79728	7.30255	2.60838	0.0230679	0.135802	-3.52099
RP11-203J24.9	1.79743	4.38206	2.46854	0.0297943	0.153714	-3.7583
KSR1	1.79763	9.0677	4.26227	0.00113364	0.0386189	-0.653525
LMOD1	1.79856	8.77498	2.54837	0.0257505	0.142929	-3.62324
NKD1	1.79932	7.12695	3.08496	0.00957547	0.0878594	-2.69409
AHRR	1.79945	5.87098	2.73237	0.0183641	0.121096	-3.30803
ZNF724P	1.80002	4.07097	2.29294	0.0409659	0.18136	-4.05072
FAM78A	1.80028	8.60242	2.33861	0.0377243	0.173243	-3.97536
FCHSD2	1.80046	10.6064	4.50724	0.000739869	0.0336303	-0.244518
SYN1	1.80078	6.11344	3.77835	0.00268754	0.0522194	-1.48142
SCN2A	1.80179	3.18611	2.19532	0.0488097	0.199487	-4.20998
NAV1	1.8031	9.43017	3.1674	0.00822317	0.0820975	-2.54958
MPDZ	1.80319	9.29992	3.75904	0.00278314	0.0526016	-1.51491
PPP1R3E	1.80334	8.11361	3.45654	0.00482984	0.0646996	-2.04247
UTRN	1.80337	11.3922	3.89552	0.00217578	0.048073	-1.27889
CNRIP1	1.80468	7.98335	3.5219	0.00428508	0.0616717	-1.92808
KCTD12	1.80505	11.1142	4.22701	0.00120617	0.0392566	-0.713006
SPATA5	1.80601	7.72447	4.9019	0.000378177	0.0257807	0.397191
FBXO5	1.80622	7.61143	3.46955	0.00471608	0.0640709	-2.01969
OSMR	1.80624	11.2009	3.5079	0.00439625	0.0625168	-1.95257
SLC7A8	1.80663	8.14094	2.7897	0.0165221	0.115341	-3.20892
BTBD8	1.80679	3.39709	2.65234	0.0212787	0.130882	-3.44574
EPB41L3	1.80721	8.376	3.39512	0.00540605	0.0671249	-2.15009
VSIG4	1.80764	8.4464	2.31318	0.0394978	0.178075	-4.01739
MYBL1	1.80767	7.56845	3.61132	0.00363965	0.0576684	-1.7719
PKD2L2	1.80769	2.14772	2.79779	0.0162772	0.114816	-3.1949
TPBGL	1.80775	4.14208	3.57197	0.00391047	0.059641	-1.84058
INTS6L	1.8082	8.28217	2.62374	0.0224267	0.133917	-3.49473
HJURP	1.80914	8.12656	2.39062	0.0343319	0.164786	-3.88891
GNPDA2	1.81033	8.74718	4.4416	0.000828872	0.0347532	-0.353345
NR2C2	1.81039	9.95292	4.0528	0.00164211	0.0435321	-1.00897
APAF1	1.81048	8.68502	3.84019	0.00240364	0.049563	-1.37439
RHEBL1	1.81078	5.50669	3.41952	0.00516925	0.0658722	-2.10733
LRIG1	1.81158	9.87703	3.00873	0.0110241	0.0938982	-2.82752
SLC4A8	1.81245	5.84421	2.83641	0.0151573	0.110562	-3.12791
ZNF492	1.81501	1.65279	2.59978	0.0234349	0.136657	-3.53568
CXCR4	1.8154	11.7459	2.20345	0.0481053	0.197536	-4.19682
FAR2	1.81574	8.77161	2.93303	0.0126796	0.100868	-2.95974
ZNF569	1.81621	7.01706	3.1155	0.00905021	0.0855705	-2.64058
FBXO30	1.81653	8.62234	5.38834	0.000170295	0.0186279	1.15598
SLC9A7	1.81768	11.008	2.24737	0.0444651	0.18878	-4.12539
C16orf86	1.81775	6.55856	2.99679	0.0112702	0.0950225	-2.84841
C9orf72	1.81897	8.36723	4.60452	0.000625862	0.031717	-0.08429
FZD2	1.81941	7.12357	2.20765	0.0477454	0.196776	-4.19001
ROBO3	1.81994	7.93634	2.82947	0.0153529	0.111402	-3.13996
ZMAT1	1.81997	9.28167	3.6995	0.00310033	0.0545912	-1.61833
MAST1	1.82002	4.80635	2.57793	0.0243933	0.139249	-3.57296
SIGLEC14	1.82029	6.83616	2.20885	0.0476434	0.196523	-4.18807
GRPR	1.82034	1.90647	3.55426	0.00403902	0.0604977	-1.87153
GTSE1	1.82177	7.94435	2.46488	0.0299943	0.154336	-3.76447
SYNE3	1.82205	8.20839	3.70719	0.00305733	0.0541777	-1.60495
USP53	1.82284	9.19399	4.61446	0.000615295	0.0314087	-0.0679934
ULBP1	1.8232	5.20187	2.30669	0.0399631	0.178863	-4.02809
CLEC1A	1.82633	6.21279	3.34683	0.00590781	0.0699044	-2.23477
OR2L13	1.82669	1.26463	2.44049	0.0313569	0.15708	-3.80547
NIPAL1	1.8276	6.68319	2.27395	0.042391	0.183825	-4.0819
SRGAP2	1.82786	9.58427	4.63754	0.000591469	0.0307051	-0.0302009
ARHGEF37	1.82869	7.38902	2.4044	0.0334837	0.163251	-3.86591
ARHGAP11A	1.83059	8.18376	3.41393	0.00522252	0.0662379	-2.11712
EHD3	1.83109	8.59402	3.58753	0.003801	0.0590903	-1.81342
CMKLR1	1.83409	8.48706	2.53201	0.0265333	0.144994	-3.65102
GPR109B	1.83442	1.26998	2.22454	0.0463238	0.193223	-4.16259
NLRP14	1.83453	1.6663	2.31015	0.0397144	0.178421	-4.02239
WNT5A	1.83556	8.18747	2.1909	0.0491969	0.199802	-4.21713
CDC25A	1.83615	6.29132	2.72272	0.0186934	0.122007	-3.32467
TRIM7	1.83695	5.61126	2.47724	0.0293255	0.152363	-3.74364
CHD5	1.83908	3.06569	2.18349	0.0498521	0.201088	-4.22911
FAM216B	1.84025	1.27402	2.21174	0.0473976	0.195763	-4.18338
KCNH7	1.84033	2.06655	3.51344	0.0043519	0.06212	-1.94288
DISC1	1.84043	7.3083	4.32235	0.00102028	0.0373036	-0.552499
CEP126	1.84087	6.94442	2.45524	0.0305257	0.155082	-3.78069
NKG7	1.84137	8.85941	2.26328	0.0432127	0.185828	-4.09939
PHF21B	1.84312	2.25273	2.57446	0.024549	0.139393	-3.57887
ADGRE1	1.84341	5.17403	2.82823	0.0153879	0.111439	-3.1421
KITLG	1.84381	7.96349	2.45662	0.0304489	0.155082	-3.77836
ZNF677	1.84432	6.03749	3.27262	0.00677265	0.0743974	-2.36497
CHST15	1.8444	10.1789	3.64338	0.00343323	0.0564522	-1.71601
KIF18B	1.84499	8.17021	2.52345	0.026952	0.14581	-3.66554
LRRN4CL	1.84614	4.80129	2.43018	0.0319509	0.15885	-3.82277
CHAC2	1.84802	5.47474	3.22144	0.00744265	0.0777804	-2.45477
USP34	1.84858	10.3592	3.39919	0.00536582	0.0669626	-2.14296
ENKUR	1.84977	4.57403	2.32043	0.0389841	0.176613	-4.00542
PSTPIP1	1.85029	8.3252	2.31014	0.0397154	0.178421	-4.02241
ASCC3	1.85079	10.5635	3.3267	0.00613066	0.0706187	-2.27008
LTBP2	1.8512	11.5759	2.93996	0.0125182	0.0999998	-2.94765
SAV1	1.85178	9.24866	3.66511	0.00330018	0.0555521	-1.67816
CDC40	1.85198	8.71476	5.40624	0.000165475	0.0186279	1.18318
ECM2	1.85303	7.71134	3.00298	0.0111418	0.0945226	-2.83757
TMX1	1.8541	10.1956	3.62487	0.00355088	0.0568807	-1.74827
KCNH1	1.85469	2.72273	2.91511	0.0131065	0.102472	-2.99098
SLC7A6	1.85523	8.23196	2.7662	0.0172539	0.117915	-3.24959
KIF7	1.85576	6.9863	2.39411	0.0341151	0.164322	-3.88309
PLEKHM3	1.85648	5.82719	4.41449	0.000868832	0.0354114	-0.398465
KIF20A	1.85672	8.43512	2.2854	0.0415263	0.182198	-4.06311
CENPE	1.85754	7.74611	2.89797	0.0135282	0.104209	-3.02084
LRIF1	1.8588	8.73335	4.31017	0.00104227	0.0374337	-0.572941
STMN3	1.85945	9.36667	2.40074	0.0337069	0.163611	-3.87202
GPR63	1.85958	4.82847	2.64014	0.0217612	0.132054	-3.46665
TMEM220	1.8597	7.82305	2.58576	0.0240454	0.138074	-3.5596
NFE2L3	1.85995	10.5826	5.53047	0.000135734	0.0179211	1.37064
TCP11L2	1.86007	7.00134	3.44135	0.00496624	0.0653772	-2.06907
PRKACB	1.86103	10.4919	2.44706	0.0309841	0.156108	-3.79444
TMCC3	1.86144	8.31643	3.32796	0.00611644	0.0704973	-2.26787
ACP5	1.86151	10.4872	3.09853	0.00933834	0.0868796	-2.67031
PLEKHG1	1.86205	8.86001	4.30629	0.00104938	0.0374337	-0.57946
PXK	1.86256	8.55205	3.58364	0.0038281	0.0590903	-1.82021
CCDC170	1.86319	5.40206	4.25267	0.00115292	0.0387885	-0.669701
ZNF559	1.86394	8.30762	2.85179	0.0147328	0.10902	-3.10119
C3orf20	1.86423	2.04062	4.02776	0.00171707	0.0438564	-1.05179
MAP1LC3C	1.86445	3.0175	2.4702	0.0297046	0.153458	-3.75551
ROPN1B	1.86486	2.12154	2.78936	0.0165325	0.115372	-3.20951
DMD	1.8655	8.45065	2.99751	0.0112551	0.0949791	-2.84714
MOGAT1	1.86584	1.99358	2.95314	0.012217	0.0989773	-2.92464
SCN11A	1.86809	3.02001	2.45739	0.0304061	0.155082	-3.77706
GIMAP8	1.8688	8.95431	3.64998	0.00339228	0.0563594	-1.70452
HTR2A	1.86886	1.87431	3.61218	0.00363396	0.0576267	-1.7704
C17orf78	1.87019	1.29475	3.23767	0.00722323	0.0767434	-2.42629
STARD9	1.8732	7.28937	4.3553	0.000963201	0.0367506	-0.497302
SNX20	1.87328	8.27837	2.58972	0.0238715	0.13758	-3.55285
SLC8A3	1.87351	1.94328	2.60593	0.0231721	0.136036	-3.52518
KIAA1551	1.87416	10.5859	3.08835	0.00951578	0.0875941	-2.68816
PCDHGA12	1.87428	5.70734	2.48049	0.0291519	0.15212	-3.73816
MYT1L	1.87431	1.69384	2.79524	0.0163541	0.114959	-3.19933
KLHL28	1.87437	8.3856	4.46543	0.000795335	0.0342369	-0.313769
ADAM8	1.8758	10.2041	4.04275	0.00167177	0.0435321	-1.02614
ARHGAP30	1.87627	10.0049	2.48337	0.0289992	0.151695	-3.7333
GNG2	1.87692	8.8619	3.7814	0.00267277	0.0520992	-1.47614
TLR6	1.877	6.50683	2.32802	0.0384536	0.175203	-3.99288
SIGLEC10	1.87771	8.47923	2.39083	0.0343189	0.164765	-3.88856
SASH1	1.87854	9.09525	4.65667	0.000572456	0.0301386	0.00105914
MYCBP2	1.88025	10.3909	6.18634	4.94351e-05	0.0143407	2.31901
ZNF649	1.88036	7.31475	4.38606	0.000912889	0.0360341	-0.445875
EAF2	1.88048	6.0019	2.55081	0.0256356	0.142713	-3.61909
ANKRD36B	1.88095	5.27915	2.76352	0.0173395	0.118121	-3.25423
GBP3	1.88174	10.4841	2.18399	0.0498075	0.201088	-4.2283
LRRC63	1.885	2.34748	3.4863	0.00457359	0.0631208	-1.99037
CDKN3	1.88549	7.50173	2.22489	0.0462949	0.193203	-4.16203
SLC12A6	1.8877	9.53219	5.65693	0.000111192	0.0170779	1.5589
NBPF26	1.88805	5.84228	2.76453	0.0173071	0.11811	-3.25248
TBC1D3B	1.88879	2.6001	5.1529	0.000249527	0.021727	0.793316
TRAF1	1.89076	10.0924	2.98972	0.0114184	0.0958866	-2.86076
AKNA	1.89186	10.5481	2.55501	0.0254395	0.141951	-3.61196
CENPF	1.89278	9.94611	2.51426	0.0274084	0.147193	-3.68109
NEK7	1.89381	10.7396	6.05664	6.00779e-05	0.0144702	2.13698
SV2A	1.89446	7.31178	3.06647	0.00990823	0.089487	-2.72647
C8orf48	1.89477	4.42905	2.26596	0.0430043	0.185288	-4.09499
FOXN2	1.89506	9.2121	3.98191	0.00186357	0.0448578	-1.13033
CDH11	1.89749	10.0943	2.46022	0.03025	0.15469	-3.77231
DLC1	1.89876	9.55522	3.52466	0.0042635	0.0614998	-1.92326
ZNF781	1.89913	4.14974	3.03938	0.0104169	0.09151	-2.7739
TMEM190	1.90097	2.26789	2.7436	0.017988	0.119937	-3.28865
CCR1	1.90114	7.7411	3.74369	0.00286158	0.0528031	-1.54155
ISLR	1.90154	10.927	2.45189	0.0307123	0.155518	-3.78631
PCDHB1	1.90259	1.56718	2.48507	0.0289095	0.15147	-3.73044
RGS18	1.90266	5.654	4.21699	0.00122764	0.0396413	-0.729928
PCDHB7	1.9029	6.08659	2.57305	0.0246122	0.139532	-3.58126
DNAJB4	1.90407	9.13509	4.17134	0.00133066	0.0411795	-0.807219
NEDD9	1.90457	10.9472	3.34815	0.00589347	0.069869	-2.23246
ZSCAN23	1.90512	4.08813	2.47926	0.0292176	0.152256	-3.74023
CDC14A	1.90535	6.77997	3.31512	0.00626274	0.0716661	-2.2904
SPAG4	1.90591	7.28826	2.62677	0.0223023	0.133558	-3.48955
TMEM243	1.90689	8.70783	2.96572	0.0119361	0.0978167	-2.90268
ZEB2	1.90733	9.76415	4.37868	0.000924709	0.0361298	-0.458206
GABRR2	1.90774	2.21699	3.98101	0.00186659	0.0448578	-1.13188
MEGF10	1.90784	2.21705	2.59881	0.0234769	0.136714	-3.53734
FAM117A	1.90862	8.82269	3.26101	0.00691904	0.0750697	-2.38534
LRCH2	1.90953	5.00094	3.03851	0.0104338	0.09151	-2.77543
EHHADH	1.90995	8.81299	2.2514	0.0441443	0.187959	-4.11881
SMIM3	1.91074	9.2134	2.32498	0.038665	0.175722	-3.9979
APOL3	1.91208	10.7393	3.43704	0.00500569	0.0653772	-2.07663
IL10RA	1.91217	9.85329	2.82702	0.0154225	0.111526	-3.14421
GNE	1.91223	10.5797	4.29675	0.00106707	0.0375957	-0.595488
NRXN2	1.91223	6.8264	2.18938	0.0493307	0.20008	-4.21959
C10orf128	1.91231	8.05468	2.44223	0.0312579	0.156665	-3.80255
GPR78	1.91263	2.32413	2.65493	0.0211775	0.130694	-3.44129
WDFY2	1.9132	9.16158	4.48765	0.000765334	0.0340948	-0.276933
STXBP1	1.91366	8.51864	2.72825	0.0185041	0.121289	-3.31514
CYP27A1	1.91424	10.6716	3.04291	0.0103493	0.0911496	-2.76773
SRGAP2C	1.91438	7.19723	4.66695	0.000562494	0.0301386	0.0178532
KLF2	1.91492	10.0157	2.41304	0.0329623	0.162069	-3.85147
ZCWPW2	1.9156	4.53362	5.5231	0.000137331	0.0179211	1.35958
TNXB	1.91603	8.41012	2.89389	0.0136307	0.104694	-3.02795
C20orf82	1.91649	6.8088	2.2272	0.0461037	0.192704	-4.15827
ACSL1	1.91767	10.3991	3.82831	0.00245569	0.0500893	-1.39493
MAP7D3	1.91804	8.04752	3.88076	0.00223431	0.0483082	-1.30435
CRISPLD2	1.91887	10.6593	2.66672	0.0207232	0.129181	-3.42105
FAM126A	1.91949	8.42938	3.89312	0.00218521	0.0481041	-1.28304
MT-ATP8	1.92053	13.1983	2.93186	0.0127071	0.10101	-2.96178
TMEM71	1.92087	6.23708	2.77353	0.0170221	0.116957	-3.2369
COL22A1	1.92122	8.05824	2.31519	0.0393544	0.177594	-4.01406
C12orf60	1.92169	7.02862	2.57661	0.0244521	0.139365	-3.57519
SLC39A8	1.92366	8.65363	3.54849	0.00408177	0.0605037	-1.8816
CDCA2	1.92394	6.96148	2.43178	0.0318581	0.158604	-3.82009
[truncated: 1,315 more rows]
